# Supplementary material for: ΔFosB accumulation in hippocampal granule cells drives cFos pattern separation during spatial learning
Source: Nat Commun. 2022 Oct 26;13:6376. doi: 10.1038/s41467-022-33947-w (PMC9606265; doi:10.1038/s41467-022-33947-w)
Supplement: Supplementary file 6 — Source Data [file 41467_2022_33947_MOESM6_ESM.xlsx]

## Sheet: Fig1
Panel C: Escape latency (s)
Group	Mouse	Day 1	Day 2	Day 3	Day 4	Day 5	Day 6
ET	1	67.312	15.576	NA	NA	NA	NA
ET	2	59.976	11.312	NA	NA	NA	NA
ET	3	55.272	20.248	NA	NA	NA	NA
ET	4	45.336	34.848	NA	NA	NA	NA
ET	5	23.05	20.18	NA	NA	NA	NA
ET	6	44.66	27.72	NA	NA	NA	NA
OT	1	54.88	9.792	13.528	8.08	8.296	11.808
OT	2	31.024	12.712	19.888	18.88	8.912	11.512
OT	3	25.24	21.376	9.84	8.96	9.032	10.584
OT	4	46.976	34.552	19.304	7.968	22.424	16.088
OT	5	35.216	20.696	21.416	12.6	9.44	8.04
OT	6	21.06	16.22	12.97	22.36	8.09	15.03
Panel f: Time in annuli (s)		Day 1		Day 2
		W	E	W	E
ET	1	3.96	10.64	4.2	17.92
ET	2	2.64	12.4	2.96	15.08
ET	3	4.64	5.2	9.76	12.76
ET	4	11.48	12	3	16.52
ET	5	2.6	9.6	5.84	18.88
ET	6	2.24	9.68	4.92	9.2
Panel h: Time in annuli (s)		Day 5		Day 6
		W	E	W	E
OT	1	1.08	28.52	0.48	34.36
OT	2	2.72	20.96	2.08	19.44
OT	3	0	32.88	1.28	39.4
OT	4	0.16	20.24	0.56	27
OT	5	3.48	17.08	4.64	16.6
OT	6	3.44	19.36	0.88	14.72
Panel i: Distance to platform (cm)		Day 1	Day 2
ET	1	64.019	60.9183
ET	2	64.9129	60.3398
ET	3	69.8909	41.4155
ET	4	59.7019	38.2552
ET	5	51.7569	39.6701
ET	6	61.7975	53.8245
		Day 5	Day 6
OT	1	64.019	60.9183
OT	2	64.9129	60.3398
OT	3	69.8909	41.4155
OT	4	59.7019	38.2552
OT	5	51.7569	39.6701
OT	6	61.7975	53.8245
Panel k: cFos overlap / chance
ET	1	3.69
ET	2	1.49
ET	3	2.19
ET	4	1.64
ET	5	3.15
ET	6	1.16
OT	1	1.6
OT	2	1.78
OT	3	2.06
OT	4	2.66
OT	5	1.13
OT	6	2.64

## Sheet: Fig2
Panel b: Time in annuli (s)		Day 5		Day 6
Group		W	E	W	E
RT	1	1.08	16.08	7.2	8.56
RT	2	0.72	41.88	12.32	11.08
RT	3	5.64	22.88	4.92	14.68
RT	4	7.76	15.4	4.12	15.72
RT	5	0.52	21.96	9.6	10.04
RT	6	0	30.32	9.24	8.08
Panel d: Time in annuli (s)		Day 1
Group		W	E
RT	1	7.44	2.72
RT	2	2.16	16.08
RT	3	2.08	19.48
RT	4	4.32	3.8
RT	5	3.6	4.44
RT	6	3.76	11.96
Panel f: cFos overlap / chance
RT	1	2.58
RT	2	3.13
RT	3	2.07
RT	4	2.28
RT	5	1.78
RT	6	1.62
NE	1	0.8
NE	2	0.22
NE	3	1.22
NE	4	0.63
NE	5	0.58
NE	6	1.2
HC	1	0.68
HC	2	0.86
HC	3	1.12
HC	4	1.13
HC	5	0.64
HC	6	0.3
HC	7	0.89
Panel g: shEGFP intensity (normalized)	ET	OT	RT	NE	HC
	100	100	100	100	100
	99.8677	99.986	99.9687	99.8482	99.9855
	99.767	99.9556	99.9397	99.5587	99.1845
	99.5127	99.9218	99.9227	99.5167	97.1576
	99.4385	99.7288	99.7732	99.2258	96.9105
	99.0972	99.7233	99.6619	99.0537	96.5124
	98.9872	99.6686	99.5436	98.8615	96.3749
	98.9817	99.6611	99.3853	98.6499	96.3558
	98.8327	99.6586	99.2312	98.1301	95.6331
	98.7354	99.6466	99.0844	98.0198	95.5659
	98.7347	99.5869	99.0717	97.7726	95.4292
	98.6395	99.5824	99.0524	97.6068	95.3201
	98.5856	99.5599	98.7725	96.8456	94.9737
	98.4305	99.5072	98.7255	96.5947	94.1937
	98.2797	99.4583	98.631	96.5632	94.1515
	98.2732	99.404	98.0813	96.1444	94.1458
	98.2689	99.1433	97.9452	95.2874	93.9435
	98.2108	98.8936	97.9167	94.7163	93.5643
	98.0604	98.7167	97.8354	94.4982	93.3105
	97.6187	98.6583	97.6156	94.2544	93.259
	97.4834	98.6432	97.5593	93.3784	93.1967
	97.3361	98.5796	97.4293	92.582	92.8876
	97.178	98.5753	97.2837	92.5553	92.6671
	97.1314	98.3773	97.1074	92.2843	92.0258
	97.1226	98.3429	97.1042	92.1685	91.5474
	97.0439	98.0637	96.8278	92.0669	91.3318
	96.9552	98.0384	96.7903	91.8435	90.719
	96.9379	98.0274	96.7425	91.628	90.5143
	96.9234	97.5932	96.735	90.8292	89.4512
	96.9019	97.3739	96.5447	90.3697	89.1589
	96.855	97.3687	96.503	90.2734	89.0875
	96.8139	97.2794	96.4349	90.2206	88.9262
	96.0507	97.1035	96.2221	89.9268	88.0616
	95.7418	96.9513	96.2198	89.885	87.5599
	95.6526	96.813	96.1933	89.8665	87.3281
	95.4476	96.6901	96.0936	89.8393	86.8326
	95.3704	96.6538	96.057	89.8271	86.7538
	95.1264	96.4791	95.986	89.4696	86.7243
	95.0688	96.3986	95.7454	89.3131	86.4826
	95.065	96.1502	95.7409	89.0384	86.3084
	94.8816	96.0472	95.5909	88.8927	86.1546
	94.8596	96.0189	95.5734	88.8927	86.0342
	94.8453	95.4705	95.4941	88.7081	85.5405
	94.5479	95.4086	95.4008	88.5664	85.4813
	94.5386	95.2772	95.3835	88.3713	85.4056
	94.487	95.2411	95.3378	87.6944	85.1737
	94.3702	95.2256	95.2762	87.5683	85.1344
	94.3554	95.0098	95.236	87.242	84.8592
	94.0853	94.5761	95.0904	86.8134	84.7565
	94.0235	94.3909	94.9616	86.0783	84.7364
	93.7188	94.0408	94.8959	85.9207	84.5358
	93.6925	93.8447	94.7571	85.8594	84.2781
	93.6449	93.7119	94.6723	85.8258	84.2249
	93.5379	93.655	94.5577	85.3456	83.2533
	93.5346	93.6091	94.538	85.3211	82.9144
	93.5238	93.5583	94.5307	84.888	82.8873
	93.501	93.5024	94.519	84.4789	82.6862
	93.462	93.4821	94.5062	84.2721	82.6844
	93.3442	93.4023	94.4067	84.2719	82.5019
	93.2019	93.2813	93.9775	84.0418	82.2318
	93.1565	93.1479	93.9095	84.0019	82.1953
	93.0533	92.9489	93.863	83.8483	81.9878
	92.8664	92.8692	93.7912	83.8002	80.9694
	92.571	92.8058	93.7812	83.4882	80.6199
	92.3973	92.7705	93.6977	83.4498	80.5812
	92.3943	92.7346	93.4286	83.2846	80.066
	92.2302	92.6985	93.332	83.114	80.051
	92.1836	92.688	93.304	82.8369	79.7223
	92.0526	92.6058	93.2265	82.7584	79.4537
	91.6592	92.5363	93.1117	82.5463	78.8605
	91.6339	92.4975	92.9336	81.9229	78.6431
	91.4101	92.4692	92.8083	81.8435	78.4312
	91.3355	92.4303	92.7628	81.604	78.2252
	91.008	92.4075	92.7153	81.563	78.112
	90.8271	92.3634	92.5998	81.3718	77.9049
	90.6241	92.1275	92.4439	81.2748	77.267
	90.5645	92.1155	92.4364	81.2338	77.0241
	90.5119	91.8546	92.3539	80.9892	76.8225
	90.5084	91.6929	92.3372	80.9882	76.749
	90.3746	91.6104	92.3344	80.9816	76.6353
	90.3413	91.4229	92.3209	80.6918	76.487
	90.3139	91.4042	92.2439	80.3644	76.3032
	89.9902	91.3906	92.2159	80.0932	76.2952
	89.9589	91.2954	92.1763	80.0085	76.2243
	89.7958	91.2916	92.1583	79.8005	75.9206
	89.7647	91.2713	91.8027	79.742	74.7273
	89.7006	90.9768	91.7862	79.0905	74.7231
	89.6645	90.8828	91.7704	78.9977	74.7102
	89.1519	90.7938	91.7212	78.8761	74.6081
	89.1348	90.7289	91.6567	78.8187	74.2369
	89.1215	90.7259	91.5058	78.7061	73.4964
	89.0729	90.574	91.1982	78.6921	73.4409
	88.7404	90.4915	91.0699	78.5754	73.147
	88.6808	90.4096	90.9731	78.5165	72.934
	88.5533	90.2146	90.9579	78.1876	72.7841
	88.4959	90.2095	90.9316	78.0149	72.4992
	88.4919	89.9205	90.8601	77.7772	71.989
	88.4641	89.9203	90.4527	77.5109	71.9846
	87.877	89.5704	90.3492	77.3065	71.9575
	87.843	89.5568	90.2911	76.8473	71.6328
	87.8394	89.5388	90.2604	76.6897	71.3589
	87.7112	89.5273	89.914	76.4009	70.9618
	87.662	89.5198	89.8857	76.1749	70.6941
	87.5879	89.319	89.7022	76.0384	70.6713
	87.5616	89.2967	89.4816	76.0242	70.6372
	87.3691	89.2856	89.4641	75.9853	70.6372
	87.3569	89.2656	89.4111	75.9538	70.0561
	87.0382	89.2385	89.2665	75.9017	69.6333
	86.9429	89.1919	89.151	75.7812	69.4601
	86.9044	89.1593	89.101	75.7457	69.2797
	86.8517	89.1004	89.0392	75.6622	69.175
	86.7914	89.0305	88.668	75.6521	69.0538
	86.7648	88.9473	88.6635	75.4533	68.8765
	86.532	88.9332	88.5032	75.2405	68.8108
	86.4754	88.7808	88.4522	75.1617	68.5265
	86.3496	88.7457	88.2494	75.0197	68.4585
	86.2915	88.5427	88.1756	74.7806	68.4433
	85.7799	88.5091	88.1694	74.7373	68.3466
	85.6528	88.4224	88.0851	74.7296	68.1621
	85.3396	88.3718	88.0243	74.7219	67.5223
	85.3213	88.3587	87.965	74.667	67.3605
	85.2071	88.3565	87.9298	74.4187	67.0416
	85.0568	88.3251	87.7359	74.219	66.9607
	84.9816	88.2159	87.5814	74.1588	66.7159
	84.9771	88.1615	87.5806	74.1458	66.5859
	84.9415	88.1234	87.4243	74.0258	66.3853
	84.8844	88.087	87.4163	73.9906	66.3693
	84.4148	87.9838	87.3518	73.9015	66.293
	84.285	87.6877	87.33	73.8319	66.1201
	83.9663	87.6552	87.2548	73.791	65.9839
	83.9433	87.5576	87.2078	73.6625	65.9824
	83.9242	87.4712	87.2023	73.5839	65.8417
	83.7158	87.3163	87.123	73.1186	65.6438
	83.6203	87.3	87.0372	73.0736	65.6435
	83.5852	87.0538	86.8756	73.0379	65.4682
	83.5735	87.0476	86.7786	72.8933	65.2532
	83.246	86.9641	86.7196	72.6968	65.0821
	83.0916	86.9626	86.4942	72.6744	64.9823
	83.0528	86.932	86.465	72.6247	64.9138
	83.0104	86.8902	86.2957	72.5747	64.9032
	82.9611	86.8706	86.2429	72.5152	64.8877
	82.9112	86.8313	86.2256	72.2582	64.5858
	82.8704	86.7313	86.0146	72.2542	64.5481
	82.5792	86.7024	85.944	72.1868	64.4959
	82.4056	86.6603	85.8958	72.1863	64.4026
	82.3826	86.5255	85.7802	72.0784	64.3625
	82.3317	86.5215	85.7797	72.0686	64.2255
	82.1688	86.4377	85.5664	71.9898	64.1314
	82.1433	86.4197	85.5019	71.906	64.1309
	82.0451	86.2868	85.4959	71.8166	64.1185
	81.9498	86.147	85.4343	71.768	64.0782
	81.9273	86.1224	85.3886	71.7537	63.9037
	81.8155	86.0425	85.2995	71.7072	63.7768
	81.6539	85.9555	85.2288	71.1096	63.5201
	81.595	85.5214	85.0845	71.0525	63.501
	81.5868	85.475	85.0334	70.8053	63.4971
	81.5565	85.4284	84.9039	70.7981	63.1459
	81.4207	85.4008	84.8486	70.581	63.0236
	81.3966	85.3995	84.8026	70.5189	63.004
	81.2237	85.2973	84.7839	70.4951	62.989
	81.2157	85.2657	84.7328	70.4684	62.8993
	81.2002	85.196	84.6743	70.4047	62.8879
	81.1075	85.1955	84.5713	70.364	62.7724
	81.0606	85.1897	84.5228	70.1834	62.6785
	80.9296	85.0957	84.4707	70.1746	62.6641
	80.9078	84.7524	84.4137	70.043	62.564
	80.7802	84.7215	84.3905	69.6704	62.4865
	80.6139	84.714	84.2817	69.6411	62.2642
	80.5943	84.6493	84.0101	69.4695	62.0642
	80.2776	84.6062	83.6964	69.4089	61.9553
	80.2009	84.5433	83.6904	69.401	61.8936
	80.1238	84.3242	83.6819	69.3655	61.7018
	80.117	84.3069	83.5889	69.2992	61.5084
	80.0215	84.2922	83.4466	69.254	61.0618
	80.0155	84.2673	83.2748	69.1493	60.9649
	79.9339	84.2089	83.0395	69.0927	60.9072
	79.9065	83.9881	82.9799	68.9332	60.894
	79.6718	83.8871	82.9697	68.9266	60.8519
	79.5856	83.7573	82.8989	68.8962	60.8447
	79.5705	83.6262	82.8927	68.8923	60.7868
	79.4673	83.3976	82.8484	68.7275	60.5728
	79.4666	83.371	82.8286	68.3967	60.442
	79.4099	83.3673	82.6496	68.3714	60.388
	79.3816	83.3467	82.6188	68.364	60.1297
	79.2095	82.9933	82.5433	68.0565	60.1054
	79.1987	82.9923	82.5143	67.8351	60.0998
	79.1469	82.9106	82.474	67.7764	59.9716
	79.1351	82.8913	82.4407	67.6762	59.9682
	79.109	82.7346	82.4225	67.5633	59.7906
	79.0456	82.3245	82.4062	67.4565	59.6728
	79.0183	82.2897	82.3712	67.1707	59.5391
	78.876	82.2679	82.3705	67.0803	59.5337
	78.8647	82.2163	82.1941	67.0242	59.5063
	78.7237	81.905	82.1654	66.9684	59.4957
	78.6763	81.7989	82.1171	66.9377	59.482
	78.6412	81.6979	82.0904	66.8558	59.4249
	78.6262	81.3079	81.9858	66.5644	59.3696
	78.5979	81.0695	81.9063	66.1247	59.2341
	78.5788	81.0472	81.8983	65.695	59.0317
	78.5382	81.0302	81.8188	65.4084	58.9795
	78.2433	81.0046	81.8102	65.3502	58.9312
	78.1965	81.0041	81.6419	65.3301	58.9286
	78.1812	80.8535	81.5857	65.2413	58.8296
	78.1732	80.8442	81.5729	65.1387	58.7761
	78.1499	80.7545	81.5622	65.1345	58.7169
	78.1401	80.6966	81.5562	65.1339	58.5807
	78.0722	80.5722	81.5547	65.1297	58.522
	77.9249	80.5186	81.4379	65.1181	58.3548
	77.9096	80.4457	81.4346	64.8727	58.2861
	77.9093	80.3913	81.2553	64.7431	58.2248
	77.8537	80.3627	81.0325	64.7254	58.1491
	77.7665	80.3226	80.9182	64.6376	58.1395
	77.6703	80.3111	80.8331	64.5988	58.0242
	77.5756	80	80.7949	64.309	57.949
	77.4558	79.9323	80.7689	64.2365	57.9301
	77.4558	79.7992	80.7669	64.0752	57.9234
	77.3724	79.6223	80.7228	64.0094	57.7513
	77.3406	79.5944	80.7013	63.983	57.2752
	77.2494	79.5586	80.6158	63.5538	57.2323
	77.2436	79.5506	80.6053	63.5269	57.1589
	77.2138	79.442	80.594	63.4359	57.0487
	77.2043	79.3187	80.442	63.3349	56.6466
	77.1201	79.2932	80.4175	63.2672	56.5297
	77.1201	79.1909	80.388	63.2418	56.4266
	77.0655	79.0014	80.2354	63.1078	56.3049
	77.0467	78.9646	80.2009	63.0181	55.9365
	77.0382	78.9616	80.0801	62.7627	55.5444
	76.9582	78.939	80.0784	62.6503	55.4509
	76.86	78.9052	80.0456	62.6474	55.4258
	76.8472	78.8951	79.896	62.4943	55.3821
	76.8079	78.8139	79.844	62.4269	55.3374
	76.7555	78.8079	79.7555	62.3391	55.3263
	76.7202	78.7741	79.4936	62.0382	55.0719
	76.7154	78.6294	79.4776	62.0113	55.067
	76.5268	78.5798	79.4139	61.9573	54.9665
	76.4556	78.3605	79.3226	61.924	54.9329
	76.3419	78.276	79.2898	61.6215	54.8716
	76.2479	78.2046	79.2308	61.4957	54.7773
	76.2351	78.0281	79.1528	61.3645	54.7721
	76.201	77.9514	79.0482	61.2976	54.7623
	76.1374	77.9163	78.9084	61.2611	54.6356
	76.0349	77.9076	78.7599	61.1776	54.6276
	76.0166	77.8845	78.6888	61.1747	54.616
	75.9946	77.6083	78.6001	61.0922	54.5938
	75.7049	77.5576	78.4718	60.9314	54.4542
	75.6318	77.4368	78.4575	60.9087	54.3666
	75.5661	77.289	78.4498	60.8085	54.3622
	75.4875	77.1661	78.3107	60.6913	54.3614
	75.3041	77.1531	78.31	60.5269	53.9507
	75.2978	77.1493	78.2787	60.3841	53.9484
	75.1996	77.112	78.2667	60.3664	53.9155
	75.1632	77.0646	78.2122	60.2334	53.9003
	75.1419	76.9019	78.1649	60.1805	53.8377
	75.0765	76.8438	78.1249	60.1567	53.6222
	75.0134	76.826	77.8348	59.9843	53.5899
	74.9232	76.7147	77.805	59.9605	53.5366
	74.7884	76.646	77.5834	59.9092	53.5351
	74.6872	76.5946	77.5302	59.8701	53.4893
	74.6661	76.54	77.5102	59.868	53.4247
	74.5348	76.4613	77.5079	59.8111	53.1189
	74.4862	76.3159	77.3476	59.4018	52.9985
	74.3985	76.3059	77.3391	59.2397	52.9936
	74.3843	76.0515	77.3196	59.2247	52.978
	74.2119	76.0114	77.2443	59.1546	52.9302
	74.1024	75.9818	77.1758	59.0676	52.8721
	74.0345	75.9382	77.1743	59.0652	52.7666
	74.0002	75.9239	77.0907	59.0512	52.6754
	73.9651	75.9041	77.033	59.0163	52.4541
	73.934	75.8231	76.9702	58.956	52.4368
	73.8699	75.8159	76.9452	58.9521	52.4138
	73.8441	75.7893	76.9099	58.9087	52.4019
	73.7396	75.7773	76.8074	58.8934	52.3497
	73.7138	75.7332	76.8046	58.8275	52.3205
	73.6782	75.7264	76.6731	58.79	52.1553
	73.6729	75.7023	76.6416	58.7516	52.1546
	73.5414	75.6612	76.5223	58.7062	52.1135
	73.4324	75.6392	76.5203	58.6601	52.1044
	73.3966	75.5978	76.499	58.6591	52.0406
	73.3442	75.5344	76.4585	58.5427	52.0111
	73.28	75.3855	76.3512	58.5253	51.9832
	73.0846	75.3479	76.3405	58.3206	51.9496
	73.0109	75.1516	76.2902	58.2448	51.9421
	73.0027	75.1389	76.2112	58.2389	51.7976
	72.9253	75.0632	76.1241	58.2091	51.7583
	72.8656	75.005	76.1184	58.2006	51.6983
	72.8426	74.9043	76.1079	58.1895	51.4161
	72.7599	74.901	76.0931	58.1784	51.3934
	72.7271	74.8396	76.0166	58.1543	51.0961
	72.6439	74.7539	75.9953	58.0835	51.0615
	72.5609	74.7368	75.9851	57.8764	50.8482
	72.5514	74.6997	75.9673	57.7979	50.8343
	72.5364	74.6862	75.9321	57.7424	50.795
	72.5068	74.5358	75.8033	57.7284	50.7903
	72.4394	74.422	75.7835	57.6652	50.7591
	72.366	74.414	75.727	57.6562	50.695
	72.2578	74.3077	75.7042	57.6258	50.6908
	72.0458	74.2651	75.6247	57.5427	50.6678
	72.0393	74.2375	75.5822	57.5118	50.6603
	72.0122	74.1297	75.4319	57.4325	50.6433
	72.0077	74.1057	75.3979	57.2654	50.5533
	71.9897	74.0791	75.3734	57.2403	50.5197
	71.9764	73.9678	75.3296	57.2017	50.4349
	71.9478	73.9202	75.3226	57.0721	50.4334
	71.8767	73.8365	75.2833	56.9589	50.3773
	71.8326	73.7984	75.2221	56.7998	50.2796
	71.7484	73.7149	74.9392	56.7778	50.1535
	71.6945	73.6801	74.8792	56.7498	50.0961
	71.6928	73.6229	74.7929	56.6144	50.0958
	71.6579	73.6169	74.7759	56.584	50.095
	71.5803	73.5891	74.7599	56.5486	49.8802
	71.5292	73.5828	74.6844	56.5295	49.805
	71.4104	73.459	74.6418	56.5256	49.5864
	71.3347	73.3971	74.6386	56.5179	49.4856
	71.332	73.3592	74.6086	56.2022	49.431
	71.3004	73.3201	74.6066	56.199	49.2258
	71.2039	73.2449	74.5295	56.1165	49.2126
	71.2022	73.2349	74.4715	56.0948	49.1638
	71.1987	73.2006	74.4458	56.0837	49.1449
	71.1856	73.0898	74.413	56.0065	49.0526
	71.1814	72.7592	74.328	55.9589	48.9624
	71.1724	72.7193	74.1362	55.8939	48.8358
	71.0977	72.7048	74.1094	55.6575	48.683
	70.9358	72.6424	74.0956	55.3381	48.6802
	70.9048	72.5985	73.8738	55.3154	48.6109
	70.8842	72.5331	73.8158	55.2659	48.6075
	70.8471	72.5075	73.7478	55.2363	48.5688
	70.7935	72.4887	73.6812	54.854	48.5672
	70.7885	72.4032	73.6107	54.7585	48.516
	70.7404	72.3458	73.6055	54.7157	48.4431
	70.6492	72.317	73.5122	54.6697	48.3746
	70.6016	72.307	73.3806	54.5317	48.3721
	70.5738	72.2872	73.3126	54.4124	48.2896
	70.3728	72.2864	73.3023	54.3995	48.2881
	70.3275	72.2574	73.2588	54.354	48.2865
	70.2648	72.1498	73.2273	54.3344	48.2516
	70.228	72.0318	73.2226	54.2773	48.1692
	70.1541	72.0042	73.174	54.2606	48.1392
	70.0859	71.8769	73.1613	54.244	48.1038
	69.9967	71.8671	73.1585	54.2382	48.1007
	69.9862	71.722	73.0923	54.1811	48.0541
	69.9536	71.6804	73.063	54.0967	48.0063
	69.9331	71.6613	72.7524	54.0769	47.769
	69.8529	71.5179	72.6849	54.0642	47.6863
	69.8489	71.441	72.6373	54.0396	47.616
	69.8178	71.4162	72.5698	54.0348	47.4984
	69.762	71.3026	72.5641	54.0169	47.4801
	69.5871	71.2954	72.4915	53.8791	47.4581
	69.5798	71.0618	72.2792	53.8585	47.4392
	69.4876	70.9282	72.1507	53.832	47.3922
	69.4227	70.9249	72.1324	53.7791	47.3376
	69.4094	70.7988	71.9646	53.6974	47.2997
	69.4002	70.7489	71.8518	53.6686	47.2681
	69.3598	70.484	71.8265	53.5996	47.2557
	69.2894	70.4825	71.807	53.5102	47.0626
	69.2516	70.4076	71.771	53.4867	46.9745
	69.195	70.3416	71.7295	53.4399	46.8618
	69.1353	70.2484	71.6445	53.3831	46.747
	69.1108	70.2291	71.6397	53.3746	46.6488
	69.0962	70.0852	71.4779	53.2958	46.5695
	69.0727	70.0704	71.4777	53.2717	46.5643
	68.9837	70.0501	71.4549	53.2493	46.5372
	68.9602	69.9408	71.4437	53.193	46.4118
	68.8031	69.9393	71.4294	53.0578	46.3542
	68.7855	69.8268	71.4064	53.0499	46.3343
	68.7051	69.7869	71.1853	52.9518	46.3224
	68.5673	69.6666	71.133	52.9357	46.2187
	68.5513	69.6621	71.0648	52.8854	46.1686
	68.5197	69.614	70.9642	52.7723	46.1076
	68.5122	69.5952	70.8654	52.7368	46.0158
	68.4962	69.5659	70.8287	52.5859	45.9478
	68.4824	69.2538	70.7937	52.5679	45.8881
	68.3919	69.2222	70.7697	52.3825	45.8718
	68.3581	69.1954	70.6916	52.3495	45.8155
	68.3313	69.1305	70.5353	52.3376	45.7969
	68.1642	69.1182	70.4648	52.3275	45.7679
	68.1491	69.0779	70.4068	52.2911	45.67
	68.1095	69.0385	70.3215	52.2263	45.6638
	68.0329	69.038	70.2184	52.1914	45.6555
	67.9031	68.942	70.1982	51.8648	45.6113
	67.8878	68.9197	70.0849	51.8595	45.5511
	67.857	68.9036	70.0674	51.6813	45.4942
	67.8264	68.8643	70.0194	51.6697	45.3795
	67.7733	68.6685	70.0194	51.666	45.2872
	67.7024	68.5961	69.9326	51.5732	45.2083
	67.6851	68.5131	69.8771	51.4947	45.0137
	67.635	68.3241	69.643	51.4296	44.9677
	67.6014	68.2344	69.5987	51.4159	44.9538
	67.5964	68.1978	69.5707	51.404	44.8863
	67.5819	68.0204	69.563	51.2961	44.8829
	67.4679	68.0153	69.4597	51.2763	44.7431
	67.437	67.902	69.4569	51.208	44.7211
	67.4105	67.7832	69.3719	51.1879	44.6862
	67.3499	67.5872	69.2176	51.1731	44.6058
	67.3286	67.5546	69.2096	51.1673	44.5167
	67.3253	67.4915	69.0695	51.024	44.4882
	67.2173	67.49	68.912	50.9989	44.4795
	67.181	67.2258	68.912	50.7971	44.4596
	67.1715	67.129	68.8907	50.7199	44.4045
	67.1143	67.115	68.8664	50.7112	44.4022
	67.0943	67.1055	68.8659	50.6938	44.3277
	67.0717	67.0473	68.8599	50.602	44.3047
	67.0522	66.9902	68.8132	50.5364	44.2936
	66.9865	66.9781	68.7959	50.4529	44.2554
	66.9277	66.9666	68.6018	50.437	44.1876
	66.7934	66.925	68.5608	50.4151	44.1662
	66.733	66.8641	68.5558	50.4111	44.1649
	66.7285	66.8343	68.5246	50.2022	44.1403
	66.4308	66.828	68.4155	50.1779	44.0731
	66.407	66.7977	68.4048	50.1726	44.0336
	66.2627	66.7892	68.3583	49.9965	44.0075
	66.2471	66.5761	68.2607	49.8463	43.9338
	66.1782	66.5691	68.2307	49.6956	43.8418
	66.058	66.5575	68.1522	49.6665	43.8103
	66.0184	66.5513	68.0714	49.6062	43.7263
	65.9883	66.538	68.0406	49.5639	43.6712
	65.9728	66.522	68.0289	49.4999	43.619
	65.963	66.3498	67.9816	49.409	43.5996
	65.9575	66.2342	67.9191	49.2749	43.595
	65.9445	66.2127	67.6948	49.262	43.5536
	65.8578	66.1733	67.6905	49.234	43.4399
	65.85	66.153	67.6773	49.1652	43.4024
	65.8162	66.0913	67.6597	49.1612	43.3983
	65.7267	66.068	67.5967	49.1369	43.3616
	65.7267	66.0034	67.5252	49.0536	43.2982
	65.6508	65.9006	67.4364	48.9928	43.2675
	65.5208	65.8229	67.3879	48.9751	43.2132
	65.519	65.7958	67.3781	48.9413	43.1672
	65.5085	65.7339	67.3536	48.8617	43.0772
	65.3241	65.7332	67.3304	48.8514	43.0767
	65.3103	65.6936	67.3224	48.8344	42.9819
	65.2898	65.564	67.3071	48.8294	42.9811
	65.2367	65.4903	67.1596	48.8257	42.9431
	65.0668	65.4807	67.0943	48.7723	42.9312
	65.0525	65.3677	67.073	48.7485	42.9175
	65.0502	65.3309	66.9252	48.7358	42.9159
	65.0417	65.2617	66.8865	48.7136	42.9056
	65.036	65.1649	66.8214	48.7088	42.8955
	65.0347	65.1494	66.7787	48.6652	42.642
	65.0192	65.1253	66.7769	48.624	42.5867
	64.9645	65.1083	66.7502	48.6176	42.5391
	64.9282	65.104	66.7397	48.5859	42.4822
	64.8373	65.0975	66.7014	48.555	42.4202
	64.828	65.0582	66.6884	48.538	42.3323
	64.7566	65.0431	66.6801	48.5349	42.3209
	64.732	64.993	66.6114	48.4904	42.2253
	64.6934	64.8621	66.4846	48.3646	42.1966
	64.6844	64.8296	66.4571	48.3646	42.1317
	64.6301	64.808	66.4475	48.3363	42.0956
	64.6148	64.7644	66.4155	48.2501	42.0855
	64.4459	64.7436	66.3795	48.2292	42.0669
	64.4429	64.7388	66.3735	48.0626	41.9979
	64.4304	64.6809	66.344	48.0362	41.9705
	64.3807	64.6804	66.322	47.9547	41.9588
	64.3752	64.5596	66.1955	47.941	41.9239
	64.3191	64.5368	66.1804	47.8791	41.8818
	64.2677	64.5085	66.1727	47.8543	41.8345
	64.2565	64.4932	66.1049	47.8532	41.8092
	64.1244	64.4526	66.1029	47.7919	41.7409
	64.1209	64.436	66.0449	47.7355	41.7076
	64.1189	64.427	66.0274	47.7205	41.7071
	64.0974	64.3669	65.9916	47.6972	41.691
	64.065	64.3608	65.9789	47.6665	41.6786
	64.032	64.2854	65.9659	47.5552	41.5892
	64.0194	64.2671	65.9073	47.5063	41.5331
	64.0177	64.1786	65.8756	47.437	41.5168
	63.9613	64.051	65.7923	47.4233	41.5093
	63.9576	63.9758	65.7273	47.4135	41.485
	63.9325	63.9498	65.6738	47.3974	41.4814
	63.8889	63.9112	65.623	47.2657	41.4737
	63.7894	63.9112	65.5287	47.2279	41.3354
	63.6489	63.8598	65.5012	47.1266	41.2571
	63.605	63.7503	65.4862	47.1248	41.2103
	63.5714	63.7086	65.3441	47.106	41.1829
	63.5394	63.6984	65.3221	47.0412	41.164
	63.5166	63.6856	65.3091	47.0354	41.134
	63.4487	63.5071	65.2926	47.0306	41.0182
	63.4246	63.5054	65.1286	47.0301	41.0089
	63.3833	63.5049	65.0735	46.9865	40.9756
	63.353	63.4938	65.041	46.9106	40.9748
	63.3297	63.4858	65.037	46.827	40.8109
	63.2911	63.477	64.966	46.7477	40.7657
	63.2876	63.4475	64.9525	46.702	40.7634
	63.273	63.0492	64.9522	46.555	40.7616
	63.2693	63.0389	64.8324	46.422	40.76
	63.2615	63.0153	64.7884	46.4114	40.7355
	63.1265	62.9266	64.6116	46.3741	40.5178
	63.0723	62.796	64.5951	46.3709	40.4617
	62.9463	62.7682	64.5483	46.3276	40.3118
	62.8609	62.7296	64.4778	46.3223	40.3105
	62.7236	62.7138	64.217	46.2905	40.3098
	62.6243	62.6143	64.1662	46.2887	40.3018
	62.4946	62.578	64.1232	46.2424	40.2769
	62.3572	62.5722	64.0877	46.2215	40.2459
	62.3244	62.5709	64.0196	46.0357	40.2454
	62.3056	62.5185	63.9629	46.0293	40.2286
	62.2989	62.5025	63.8883	45.9592	40.2252
	62.251	62.4872	63.8556	45.9373	40.1314
	62.2255	62.4832	63.706	45.8543	40.1193
	62.2219	62.4792	63.6303	45.826	39.9681
	62.2204	62.304	63.551	45.7855	39.9417
	62.12	62.289	63.5415	45.7049	39.9197
	62.1072	62.2669	63.5407	45.5698	39.8848
	62.0471	62.2569	63.527	45.564	39.8567
	62.0195	62.2569	63.4972	45.5148	39.8254
	62.0065	62.2195	63.4895	45.4492	39.7931
	61.9994	62.1832	63.4509	45.4434	39.7445
	61.9366	62.1787	63.4007	45.2615	39.7005
	61.8752	62.1586	63.3849	45.2303	39.6357
	61.8393	62.1506	63.3349	45.2223	39.5721
	61.7817	62.1451	63.2999	45.2073	39.4364
	61.7647	61.9556	63.2639	45.1671	39.3591
	61.7223	61.9393	63.2344	45.1591	39.2094
	61.6319	61.9315	63.1786	44.9783	39.1717
	61.6306	61.8503	63.1186	44.9764	39.1515
	61.5515	61.7949	63.0881	44.9561	39.1234
	61.5459	61.7596	63.0628	44.9479	39.0986
	61.5106	61.7004	63.053	44.9299	39.0469
	61.4996	61.5774	63.0403	44.8968	39.0451
	61.4883	61.5563	62.9958	44.8717	39.028
	61.2941	61.452	62.9427	44.7855	38.9879
	61.257	61.4224	62.9427	44.7028	38.9463
	61.2368	61.4197	62.9245	44.6761	38.9443
	61.1385	61.3563	62.8947	44.4725	38.929
	61.1383	61.3194	62.7519	44.3775	38.8724
	61.1147	61.1397	62.6957	44.3508	38.8073
	61.0736	61.0883	62.6894	44.3255	38.7879
	61.0268	61.0718	62.6624	44.1948	38.7845
	60.9857	61.0237	62.6186	44.1745	38.77
	60.7975	60.967	62.5914	44.0518	38.5333
	60.7727	60.9287	62.5646	43.9183	38.4666
	60.7722	60.9226	62.5561	43.84	38.4485
	60.7386	60.8891	62.5421	43.7821	38.4485
	60.694	60.865	62.4481	43.7083	38.4294
	60.69	60.8053	62.4348	43.6346	38.4027
	60.6707	60.7983	62.4316	43.4788	38.3673
	60.5803	60.779	62.269	43.4347	38.3498
	60.5372	60.7442	62.235	43.3366	38.3363
	60.5367	60.7379	62.0977	43.2052	38.3361
	60.459	60.7184	62.0687	43.1039	38.31
	60.4267	60.6001	62.0257	43.0468	38.3004
	60.3312	60.56	62.0162	42.992	38.2627
	60.3039	60.5249	62.0144	42.9693	38.2239
	60.0486	60.4935	61.9729	42.9463	38.1818
	60.0433	60.4539	61.9246	42.9006	38.0965
	60.0053	60.4447	61.9006	42.8934	38.0895
	59.9534	60.2842	61.8959	42.8395	38.0383
	59.8622	60.2509	61.8834	42.8088	37.9434
	59.8452	60.1614	61.8723	42.8043	37.7824
	59.7597	60.0649	61.8466	42.7342	37.7803
	59.7514	59.8754	61.7275	42.7184	37.7325
	59.6382	59.8709	61.6913	42.7184	37.6912
	59.6076	59.8659	61.4622	42.7046	37.6793
	59.5916	59.7799	61.4042	42.6771	37.6609
	59.4433	59.7609	61.3837	42.6248	37.624
	59.4029	59.7483	61.3321	42.6068	37.571
	59.3656	59.7273	61.3176	42.6002	37.517
	59.3438	59.6987	61.3046	42.5605	37.4839
	59.3385	59.6747	61.2846	42.5489	37.449
	59.2082	59.6709	61.2746	42.5404	37.3353
	59.2072	59.6551	61.1891	42.4931	37.3293
	59.207	59.6218	61.1403	42.4767	37.3143
	59.1719	59.5548	61.1383	42.3649	37.2913
	59.1474	59.5303	61.1291	42.317	37.2515
	59.1373	59.5005	61.1071	42.2906	37.2376
	59.1253	59.4827	61.0881	42.2578	37.2373
	59.1115	59.4486	61.0553	42.2387	37.2153
	59.0193	59.3175	60.935	42.1639	37.1355
	59.0035	59.2892	60.8477	42.1055	37.1202
	58.9787	59.2859	60.811	42.0441	37.0827
	58.9477	59.1581	60.6757	42.0378	37.0471
	58.9006	59.1435	60.5561	41.9373	36.9434
	58.892	59.1277	60.4673	41.9365	36.9354
	58.775	59.0994	60.4648	41.8747	36.9111
	58.7394	59.0811	60.4168	41.8672	36.8793
	58.6996	59.0703	60.4158	41.8442	36.8431
	58.6693	58.9999	60.3033	41.8022	36.8315
	58.6307	58.93	60.2337	41.7461	36.8294
	58.6084	58.9092	60.228	41.7078	36.7746
	58.6044	58.7961	60.2117	41.6258	36.7589
	58.5904	58.7583	60.2075	41.6248	36.7247
	58.5415	58.6821	60.1992	41.6169	36.6935
	58.4962	58.6525	60.1257	41.5756	36.6909
	58.4305	58.5713	60.1142	41.5539	36.6795
	58.3929	58.5527	60.0962	41.5473	36.6348
	58.3914	58.5505	60.0232	41.5412	36.4696
	58.3112	58.5382	60.0037	41.3741	36.4138
	58.2797	58.2878	59.9346	41.2953	36.3918
	58.2669	58.2657	59.9086	41.2224	36.3851
	58.2423	58.1933	59.9014	41.2107	36.3792
	58.1767	58.1642	59.8946	41.2004	36.3575
	58.1679	58.1514	59.8726	41.1925	36.3427
	58.1193	58.1216	59.8701	41.1414	36.3391
	58.0882	58.0945	59.8701	41.0981	36.2879
	58.0106	58.0316	59.8186	41.0373	36.268
	57.9918	57.8963	59.8101	40.8797	36.2427
	57.9905	57.8594	59.7358	40.78	36.2065
	57.9058	57.782	59.7278	40.7184	36.162
	57.8587	57.7727	59.7053	40.6761	36.1556
	57.8577	57.6624	59.664	40.6391	36.1088
	57.8161	57.6128	59.562	40.6139	36.007
	57.8126	57.5266	59.5415	40.5851	36.0041
	57.752	57.4985	59.5275	40.5767	35.9749
	57.7257	57.489	59.4464	40.5058	35.9568
	57.7179	57.3621	59.3847	40.5008	35.9155
	57.6793	57.3509	59.3197	40.4117	35.9
	57.646	57.3466	59.2994	40.4037	35.8731
	57.5972	57.3185	59.1173	40.3918	35.841
	57.5886	57.2814	59.01	40.3493	35.7852
	57.5566	57.2679	58.9598	40.3086	35.7498
	57.5493	57.2451	58.931	40.3064	35.642
	57.5095	57.2428	58.8572	40.2697	35.5117
	57.4837	57.1107	58.847	40.2395	35.5081
	57.4596	57.0606	58.7912	40.2118	35.4458
	57.4461	57.0416	58.7512	40.1563	35.4293
	57.4373	57.0363	58.7442	40.0822	35.4176
	57.4288	57.03	58.7274	39.8792	35.4125
	57.4147	56.9704	58.6714	39.8651	35.3639
	57.4102	56.9546	58.6614	39.8162	35.3559
	57.395	56.9283	58.6424	39.8146	35.3396
	57.3907	56.8022	58.6336	39.7477	35.3305
	57.2749	56.7413	58.5696	39.6087	35.3197
	57.2166	56.7185	58.4721	39.5595	35.2264
	57.1627	56.6418	58.4441	39.4386	35.191
	57.1627	56.6022	58.4278	39.4318	35.1656
	57.098	56.6017	58.4176	39.3741	35.1209
	57.0825	56.5232	58.3841	39.2805	35.0752
	57.0765	56.5149	58.3428	39.2758	35.0447
	56.9823	56.5034	58.3093	39.2551	35.0299
	56.9815	56.4914	58.204	39.2292	34.9873
	56.9773	56.3154	58.181	39.1586	34.9811
	56.9708	56.2227	58.179	39.0563	34.9671
	56.9447	56.2137	58.1585	39.0439	34.9103
	56.9104	56.2069	58.0112	39.0304	34.9051
	56.834	56.2024	57.9964	38.9379	34.8746
	56.8244	56.1848	57.9659	38.8678	34.8511
	56.8129	56.1773	57.7758	38.821	34.8366
	56.7956	56.1297	57.7091	38.8009	34.8159
	56.752	56.1064	57.6683	38.7559	34.8113
	56.7508	56.1014	57.668	38.7507	34.7642
	56.7012	56.0512	57.658	38.7039	34.7508
	56.6959	56.0344	57.617	38.6859	34.7454
	56.6618	55.9389	57.6078	38.6438	34.7332
	56.6533	55.7948	57.5115	38.6126	34.7198
	56.651	55.7339	57.4952	38.5857	34.6921
	56.626	55.6224	57.4715	38.5547	34.6508
	56.6157	55.5479	57.4572	38.4939	34.5887
	56.5884	55.5196	57.4417	38.4278	34.5378
	56.5684	55.4742	57.429	38.4125	34.5006
	56.5398	55.4341	57.4172	38.3924	34.4977
	56.3784	55.4309	57.3839	38.3688	34.4502
	56.3296	55.3695	57.3524	38.3149	34.4398
	56.3163	55.3404	57.2919	38.2985	34.4083
	56.2502	55.3316	57.2914	38.2837	34.4011
	56.1988	55.3043	57.2671	38.2562	34.3713
	56.1304	55.289	57.2291	38.2462	34.3302
	56.1199	55.2629	57.2131	38.2411	34.2961
	56.1041	55.2346	57.2104	38.1452	34.2786
	56.077	55.1709	57.0238	38.1325	34.2612
	56.0708	55.1552	57.006	38.1211	34.2437
	56.0354	55.1429	56.954	38.0785	34.2377
	55.9861	55.1261	56.9365	38.051	34.2137
	55.963	55.0842	56.9348	37.9574	34.2095
	55.9262	55.0699	56.8968	37.9463	34.164
	55.8172	55.0682	56.8965	37.904	34.0987
	55.7631	55.0261	56.8015	37.8488	34.0594
	55.7468	55.0085	56.7615	37.7618	33.9795
	55.7092	54.9053	56.7484	37.7068	33.9754
	55.7087	54.8957	56.7342	37.6957	33.9658
	55.631	54.8807	56.7247	37.623	33.8567
	55.5689	54.8729	56.7169	37.6121	33.8448
	55.4882	54.7235	56.5934	37.4886	33.8273
	55.4737	54.6651	56.5869	37.4167	33.8177
	55.4717	54.597	56.4273	37.3866	33.7918
	55.3243	54.5952	56.3918	37.3501	33.7319
	55.302	54.5872	56.3225	37.3038	33.7066
	55.288	54.5448	56.2833	37.2311	33.6988
	55.2514	54.5157	56.2338	37.1333	33.5665
	55.2231	54.4872	56.2178	37.097	33.5621
	55.1978	54.4857	56.1922	36.9384	33.5292
	55.0279	54.4343	56.1842	36.8054	33.5238
	54.9876	54.3483	56.134	36.7985	33.5158
	54.9465	54.33	56.1057	36.793	33.4499
	54.8881	54.3137	56.0394	36.7885	33.4372
	54.8262	54.2947	55.9286	36.7797	33.4284
	54.7696	54.2094	55.8979	36.5933	33.4114
	54.7598	54.1678	55.8666	36.522	33.3938
	54.7275	54.1365	55.8261	36.5132	33.3773
	54.71	54.124	55.7576	36.5061	33.3395
	54.6731	54.0134	55.7263	36.4582	33.3165
	54.619	54.0117	55.7218	36.4471	33.2491
	54.4973	54.0109	55.7041	36.4368	33.248
	54.3895	53.9545	55.6918	36.3303	33.2317
	54.379	53.9525	55.6593	36.2583	33.2289
	54.2592	53.9082	55.5785	36.216	33.2237
	54.2545	53.8605	55.5225	36.2136	33.2191
	54.2482	53.8593	55.5195	36.1938	33.1402
	54.156	53.7179	55.4615	36.1584	33.1139
	54.0708	53.6673	55.455	36.1563	33.0971
	54.0603	53.6425	55.3912	36.1251	33.0645
	54.0127	53.5883	55.3744	36.0844	33.0547
	54.0059	53.5698	55.3469	35.9796	33.0113
	53.9736	53.5648	55.3274	35.9791	32.8756
	53.9666	53.5161	55.3232	35.949	32.7719
	53.9435	53.5106	55.2586	35.8956	32.7714
	53.8548	53.465	55.2509	35.8398	32.7543
	53.8147	53.459	55.1949	35.8273	32.752
	53.8075	53.457	55.1386	35.7253	32.745
	53.7907	53.4224	55.0713	35.6576	32.7373
	53.7892	53.4033	54.989	35.6002	32.7218
	53.7741	53.3833	54.927	35.5666	32.6817
	53.7694	53.364	54.9168	35.5658	32.6491
	53.7371	53.3327	54.8863	35.5069	32.531
	53.7333	53.281	54.8657	35.4455	32.4369
	53.7138	53.2299	54.84	35.4212	32.4137
	53.6343	53.2038	54.8012	35.3348	32.3883
	53.6173	53.1547	54.6757	35.3345	32.3754
	53.6128	53.1347	54.5669	35.3022	32.363
	53.5887	53.1088	54.5454	35.289	32.3503
	53.5624	53.1081	54.5329	35.2602	32.3493
	53.5456	53.095	54.4746	35.2234	32.341
	53.5063	53.095	54.4556	35.0579	32.3173
	53.4725	53.0925	54.3716	34.9207	32.2994
	53.4672	53.0236	54.3703	34.9135	32.2834
	53.4276	52.9359	54.3646	34.885	32.2674
	53.4174	52.9256	54.2985	34.8231	32.2552
	53.3662	52.895	54.2845	34.7295	32.2095
	53.3081	52.8925	54.2728	34.6862	32.1766
	53.2565	52.6617	54.2723	34.6814	32.149
	53.24	52.6439	54.252	34.6605	32.1392
	53.2199	52.5937	54.2485	34.651	32.1335
	53.1924	52.499	54.2415	34.6211	32.0885
	53.166	52.4644	54.2288	34.5963	32.0727
	53.1307	52.3877	54.215	34.5889	32.0304
	53.0435	52.3556	54.201	34.5862	31.9675
	53.0388	52.3115	54.158	34.5841	31.9495
	53.0353	52.3085	54.1117	34.5521	31.9479
	53.0175	52.2789	54.0902	34.5407	31.9115
	52.9989	52.2754	54.0745	34.5251	31.9071
	52.9917	52.2559	53.9997	34.518	31.8732
	52.9776	52.2102	53.9614	34.5148	31.8541
	52.9734	52.1872	53.8809	34.4736	31.828
	52.9385	52.1867	53.8004	34.3821	31.7957
	52.9117	52.1847	53.7406	34.358	31.7776
	52.8744	52.0691	53.7253	34.17	31.7641
	52.7228	52.0616	53.7246	34.1127	31.7011
	52.6156	52.0533	53.5785	34.0875	31.6899
	52.585	51.9774	53.3602	34.0875	31.6556
	52.5559	51.9451	53.3454	34.0865	31.6181
	52.5264	51.8902	53.3402	34.0685	31.5736
	52.5111	51.747	53.2722	34.0458	31.5462
	52.4951	51.7222	53.2126	34.0122	31.5302
	52.4863	51.7014	53.1569	33.9955	31.5111
	52.4662	51.6974	53.1421	33.9091	31.4956
	52.4547	51.6959	53.1043	33.8739	31.4914
	52.378	51.6606	53.0721	33.8469	31.3803
	52.3364	51.6032	53.0513	33.8453	31.3438
	52.2044	51.5994	52.9313	33.83	31.3348
	52.1804	51.5518	52.926	33.8279	31.3175
	52.146	51.5388	52.9085	33.8229	31.2164
	52.113	51.4295	52.873	33.7954	31.2144
	52.1104	51.4267	52.871	33.738	31.2038
	52.1089	51.4021	52.8605	33.7319	31.2022
	52.0984	51.2996	52.7387	33.7039	31.2001
	52.0769	51.2936	52.7347	33.5386	31.1135
	52.0656	51.2881	52.7047	33.5122	31.1117
	52.0601	51.2791	52.6854	33.4998	31.075
	52.036	51.2776	52.6524	33.4815	31.0691
	51.9934	51.2345	52.6379	33.3297	31.0549
	51.9649	51.2257	52.6097	33.3033	31.0479
	51.9361	51.2117	52.5847	33.2716	31.036
	51.8804	51.1284	52.5804	33.1481	31.0308
	51.6655	51.0635	52.4489	33.1092	30.8657
	51.6386	51.0515	52.4073	33.0706	30.8359
	51.5805	51.0422	52.3473	33.06	30.7791
	51.5597	51.0307	52.306	32.9955	30.7656
	51.4983	50.9575	52.278	32.9426	30.7638
	51.4951	50.9307	52.2558	32.8252	30.7457
	51.4547	50.8888	52.2458	32.7618	30.7297
	51.4392	50.8843	52.1222	32.7041	30.7173
	51.4309	50.8026	52.0279	32.6113	30.7003
	51.3728	50.7763	52.0274	32.5862	30.6654
	51.3415	50.7372	52.0142	32.573	30.5674
	51.3345	50.6392	52.0112	32.5693	30.4958
	51.3317	50.5815	52.0092	32.5511	30.4893
	51.3127	50.564	51.9882	32.5035	30.4188
	51.2851	50.5477	51.9632	32.4871	30.4177
	51.2352	50.4785	51.9597	32.4469	30.3973
	51.1881	50.471	51.9564	32.3779	30.3081
	51.1774	50.4447	51.9187	32.3625	30.2857
	51.1541	50.4259	51.9067	32.3258	30.2789
	50.9922	50.3825	51.8859	32.3163	30.2453
	50.9754	50.3775	51.8779	32.3147	30.2048
	50.9734	50.3078	51.8506	32.2113	30.075
	50.9466	50.2787	51.8414	32.1954	30.0181
	50.9461	50.2717	51.8231	32.1801	29.954
	50.9093	50.2707	51.8209	32.0651	29.9303
	50.905	50.2702	51.7681	32.0553	29.9279
	50.8166	50.2171	51.7531	32.0386	29.916
	50.767	50.1542	51.7163	32.0331	29.9158
	50.7479	50.0857	51.6878	32.0177	29.8936
	50.6725	50.0702	51.6711	31.9902	29.8548
	50.6001	50.0371	51.6433	31.9564	29.8506
	50.5996	50.0201	51.632	31.945	29.83
	50.5996	50.0085	51.6255	31.9199	29.8227
	50.5956	49.9403	51.6205	31.881	29.8139
	50.5911	49.8937	51.607	31.8279	29.8033
	50.582	49.8346	51.565	31.8025	29.7925
	50.576	49.8265	51.5395	31.7951	29.7873
	50.5457	49.8108	51.3757	31.779	29.7545
	50.5314	49.7817	51.3149	31.7747	29.7501
	50.4949	49.7699	51.2286	31.7602	29.7018
	50.446	49.7473	51.2244	31.6269	29.6338
	50.3791	49.7468	51.1854	31.5735	29.5281
	50.3553	49.7338	51.1171	31.5566	29.4971
	50.2924	49.6651	51.1059	31.5217	29.4531
	50.2691	49.4827	51.0593	31.5006	29.4443
	50.2258	49.4368	51.0571	31.3409	29.4291
	50.2065	49.3952	51.0226	31.3001	29.3916
	50.1619	49.3947	51.0053	31.2369	29.3471
	50.116	49.3834	50.9783	31.2145	29.3223
	50.0654	49.2696	50.9493	31.2044	29.3035
	50.0346	49.2027	50.8993	31.1581	29.2895
	49.9737	49.128	50.8743	31.124	29.2789
	49.9709	49.1277	50.8343	31.0638	29.2037
	49.9702	49.0919	50.832	31.032	29.1975
	49.9451	49.0275	50.8305	31.0045	29.1554
	49.9401	49.023	50.81	30.985	29.1256
	49.9298	49.0197	50.7455	30.9802	29.113
	49.8985	49.0182	50.7397	30.9778	29.1021
	49.7697	49.0149	50.6399	30.9741	29.1008
	49.7134	49.0077	50.6327	30.9146	29.0768
	49.6966	48.9683	50.6004	30.9067	29.069
	49.6901	48.9508	50.5704	30.8887	29.0659
	49.677	48.9087	50.5371	30.8329	29.0303
	49.6735	48.9004	50.5231	30.7023	28.9884
	49.6405	48.8365	50.4459	30.6515	28.9861
	49.6169	48.8139	50.4341	30.6441	28.9279
	49.5979	48.7723	50.3743	30.6222	28.9209
	49.5938	48.768	50.3496	30.6031	28.8997
	49.5783	48.7234	50.2855	30.6002	28.8979
	49.5487	48.7066	50.2478	30.5352	28.8674
	49.5327	48.6736	50.152	30.5019	28.8168
	49.3769	48.6279	50.0425	30.4897	28.7826
	49.3628	48.5357	49.9999	30.445	28.7692
	49.3523	48.5327	49.9989	30.4173	28.7475
	49.344	48.5262	49.9934	30.3641	28.7457
	49.3378	48.4963	49.9574	30.3604	28.7346
	49.3107	48.473	49.9307	30.3583	28.7273
	49.3102	48.4555	49.8469	30.3575	28.7203
	49.31	48.4399	49.7934	30.2536	28.7154
	49.308	48.4299	49.7138	30.2483	28.7023
	49.2927	48.4084	49.6678	30.2057	28.6332
	49.2874	48.381	49.6358	30.2034	28.5846
	49.207	48.3718	49.6288	30.1457	28.55
	49.1596	48.3715	49.6253	30.124	28.5397
	49.0136	48.3668	49.6241	30.1145	28.4926
	48.99	48.3477	49.6103	30.0973	28.4632
	48.9364	48.3179	49.6008	30.0955	28.3763
	48.8417	48.2632	49.5748	30.086	28.3334
	48.8236	48.2592	49.5663	30.0368	28.3254
	48.8216	48.1126	49.557	30.0352	28.321
	48.8191	48.0933	49.5503	30.014	28.3096
	48.763	48.0908	49.547	29.9154	28.29
	48.7445	48.0574	49.4928	29.9136	28.2636
	48.5976	48.0562	49.4442	29.8422	28.2605
	48.5866	48.0344	49.43	29.8179	28.2326
	48.5425	47.9627	49.4182	29.8009	28.1975
	48.5398	47.9522	49.3627	29.7922	28.1396
	48.5112	47.9472	49.3585	29.7586	28.0868
	48.4591	47.9173	49.2087	29.7356	28.085
	48.4578	47.8484	49.0406	29.6716	28.0351
	48.4453	47.8361	49.0286	29.6055	28.0325
	48.424	47.8233	49.0016	29.6013	28.0129
	48.4087	47.7832	48.9696	29.5894	27.9775
	48.3756	47.7629	48.9656	29.5767	27.9509
	48.3491	47.7035	48.9426	29.5616	27.9289
	48.3268	47.5927	48.933	29.5442	27.8912
	48.3218	47.5877	48.9115	29.5402	27.8718
	48.2651	47.5541	48.886	29.5283	27.855
	48.2521	47.5419	48.8815	29.4852	27.8273
	48.2519	47.5394	48.8695	29.4707	27.826
	48.2453	47.5236	48.859	29.4011	27.7332
	48.1707	47.5035	48.8463	29.4001	27.7219
	48.1672	47.4729	48.8405	29.3636	27.6782
	48.1115	47.4727	48.8263	29.3546	27.6257
	47.9702	47.4549	48.7587	29.3327	27.5743
	47.9076	47.3897	48.6802	29.3218	27.5585
	47.8214	47.3669	48.6482	29.3142	27.5482
	47.8079	47.3662	48.6347	29.3081	27.5104
	47.7663	47.3541	48.5464	29.288	27.4058
	47.7422	47.3361	48.5454	29.2192	27.3884
	47.7119	47.31	48.5372	29.2084	27.3106
	47.6806	47.2769	48.5046	29.1473	27.2434
	47.6796	47.2411	48.4981	29.1452	27.1786
	47.642	47.2215	48.4969	29.1293	27.1651
	47.6112	47.1852	48.4621	29.1272	27.1013
	47.5563	47.1711	48.4311	29.1185	27.0902
	47.541	47.1679	48.3706	29.1008	27.0845
	47.5262	47.1521	48.3198	29.0873	27.07
	47.5245	47.1376	48.3136	29.0802	27.0245
	47.5014	47.1085	48.2728	29.0659	27.0041
	47.4814	47.101	48.2683	29.0347	26.979
	47.4756	47.0884	48.2503	28.9739	26.9519
	47.4756	47.0127	48.1868	28.9686	26.9253
	47.4641	46.9867	48.1555	28.968	26.8885
	47.4451	46.9631	48.137	28.8977	26.8549
	47.429	46.9551	48.1085	28.893	26.8092
	47.3762	46.9428	48.0962	28.8699	26.7983
	47.3744	46.9135	48.089	28.8432	26.7226
	47.2604	46.8994	48.0775	28.8369	26.7213
	47.2256	46.8869	48.0472	28.8268	26.7081
	47.1584	46.8814	48.0332	28.8173	26.6885
	47.0647	46.8794	48.0302	28.7938	26.657
	47.0249	46.7764	48.024	28.7927	26.6275
	46.962	46.7656	47.9982	28.7692	26.6058
	46.9069	46.7571	47.9852	28.7676	26.6042
	46.8913	46.7566	47.9677	28.7602	26.5885
	46.8242	46.7548	47.9542	28.7502	26.5804
	46.8159	46.6989	47.8832	28.7412	26.5704
	46.7716	46.6816	47.7364	28.7042	26.5466
	46.7651	46.6606	47.7339	28.6576	26.5381
	46.6744	46.4934	47.6773	28.6568	26.5334
	46.6613	46.4698	47.5943	28.6322	26.4838
	46.5912	46.4097	47.5485	28.623	26.4685
	46.5676	46.3823	47.5323	28.6185	26.4329
	46.4789	46.2748	47.4205	28.6166	26.4174
	46.4393	46.2613	47.401	28.5746	26.4155
	46.3622	46.2497	47.3525	28.5386	26.3633
	46.3479	46.2302	47.3502	28.5312	26.3607
	46.3301	46.143	47.3139	28.4411	26.353
	46.3075	46.1307	47.2814	28.4276	26.3367
	46.2689	46.1209	47.2704	28.4162	26.3323
	46.2469	46.1179	47.2644	28.3816	26.3199
	46.2108	46.1106	47.2289	28.316	26.3031
	46.1755	46.1044	47.2224	28.3134	26.2904
	46.1597	46.0773	47.2119	28.2758	26.2367
	46.1389	46.0547	47.2074	28.2565	26.2349
	46.1144	46.053	47.2049	28.1973	26.2243
	46.0765	45.9953	47.1339	28.1188	26.1798
	46.058	45.9868	47.1286	28.0876	26.177
	46.0455	45.9633	47.1244	28.0215	26.1245
	46.0304	45.9362	47.0508	27.9665	26.1018
	46.0174	45.9324	47.0293	27.93	26.0924
	45.9926	45.9076	47.0223	27.9162	26.07
	45.9382	45.8936	46.9751	27.885	26.0619
	45.9357	45.8928	46.9228	27.8826	26.0224
	45.8946	45.8893	46.8975	27.8816	26.0216
	45.862	45.8698	46.8895	27.8258	26.0175
	45.8395	45.8342	46.8763	27.7861	25.9929
	45.835	45.8206	46.8665	27.7801	25.971
	45.8089	45.7565	46.8343	27.7703	25.9516
	45.7994	45.7093	46.8263	27.7473	25.9418
	45.7262	45.6662	46.8168	27.7124	25.9343
	45.7147	45.6575	46.783	27.7036	25.9312
	45.6681	45.593	46.7595	27.6857	25.9182
	45.6576	45.5765	46.7432	27.6674	25.9045
	45.6345	45.5494	46.7112	27.6624	25.8823
	45.6042	45.5439	46.6937	27.6553	25.8477
	45.5646	45.5434	46.6622	27.6489	25.8226
	45.5298	45.5256	46.6259	27.6481	25.7327
	45.5268	45.493	46.6002	27.6455	25.6587
	45.4967	45.4632	46.5224	27.6354	25.6375
	45.4837	45.4562	46.5209	27.6005	25.5864
	45.4742	45.4344	46.4919	27.5854	25.5584
	45.4554	45.4206	46.4874	27.5074	25.4964
	45.4253	45.3985	46.4841	27.4731	25.4879
	45.3953	45.383	46.4634	27.4482	25.4452
	45.3502	45.3817	46.4596	27.3422	25.4411
	45.3419	45.3604	46.4149	27.2896	25.3356
	45.3073	45.3499	46.4039	27.279	25.3015
	45.2945	45.3279	46.3944	27.243	25.2865
	45.2667	45.3131	46.3886	27.2052	25.2116
	45.2587	45.292	46.3526	27.1833	25.1839
	45.2174	45.2722	46.3461	27.1478	25.1715
	45.2118	45.2113	46.3376	27.1151	25.1697
	45.2108	45.185	46.3366	27.096	25.1361
	45.2006	45.1308	46.3066	27.0952	25.1051
	45.1535	45.1178	46.2941	27.0648	25.0844
	45.1008	45.0599	46.2848	27.0606	25.0586
	45.0069	44.99	46.2781	26.9691	25.0449
	45.0061	44.9566	46.2155	26.9593	25.0394
	44.8954	44.923	46.2055	26.9186	25.0361
	44.8934	44.9088	46.2023	26.8644	25.0206
	44.8769	44.9053	46.202	26.8517	25.0115
	44.8548	44.8752	46.1795	26.8089	24.972
	44.8428	44.8333	46.1643	26.7991	24.9704
	44.84	44.8015	46.1203	26.7835	24.9686
	44.8257	44.7839	46.1085	26.7666	24.9526
	44.7824	44.7747	46.094	26.7317	24.9417
	44.7636	44.7143	46.0772	26.6632	24.8833
	44.7636	44.6995	46.0552	26.6508	24.8725
	44.7496	44.6957	46.0407	26.6206	24.8706
	44.7235	44.5952	46.0277	26.5971	24.8647
	44.6909	44.5929	46.014	26.5966	24.8518
	44.6867	44.5807	46.0097	26.5699	24.7766
	44.6709	44.5421	46.0082	26.5587	24.7153
	44.6614	44.5345	45.9574	26.5402	24.7104
	44.6511	44.5233	45.8724	26.5312	24.7042
	44.6253	44.5162	45.8584	26.5231	24.6613
	44.6022	44.4849	45.8344	26.4509	24.6378
	44.5925	44.4418	45.8324	26.4398	24.6049
	44.5632	44.4398	45.8174	26.4236	24.5819
	44.5414	44.4175	45.8064	26.4054	24.5607
	44.4877	44.4034	45.7824	26.3594	24.5028
	44.4268	44.3734	45.7721	26.3477	24.493
	44.4243	44.3428	45.7634	26.3292	24.4558
	44.4138	44.2706	45.7119	26.3123	24.4555
	44.4128	44.23	45.6478	26.3097	24.4424
	44.3574	44.223	45.6223	26.2618	24.4362
	44.3194	44.2104	45.6183	26.26	24.3845
	44.2933	44.1984	45.5373	26.2277	24.3297
	44.2885	44.0889	45.4803	26.2121	24.2888
	44.1801	44.0024	45.4788	26.1793	24.2599
	44.1164	43.9999	45.451	26.1701	24.2485
	44.1066	43.9793	45.4332	26.1452	24.1565
	43.9816	43.9347	45.389	26.1423	24.1534
	43.9748	43.9229	45.3662	26.1399	24.1353
	43.9049	43.9112	45.3347	26.1391	24.1097
	43.8566	43.8821	45.2662	26.1251	24.073
	43.7924	43.8803	45.2587	26.1024	24.0335
	43.7822	43.8102	45.2529	26.0987	24.0329
	43.717	43.8076	45.2447	26.086	24.0094
	43.7002	43.7916	45.2044	26.0812	24.0027
	43.6712	43.7883	45.2009	26.0508	23.9967
	43.5349	43.757	45.1787	26.0178	23.9779
	43.359	43.7452	45.1624	25.9194	23.9572
	43.355	43.665	45.1561	25.9168	23.9438
	43.3144	43.6224	45.1471	25.9136	23.9272
	43.3059	43.5698	45.1306	25.8774	23.9166
	43.2888	43.5432	45.1189	25.8612	23.8737
	43.2838	43.5307	45.0884	25.8567	23.8696
	43.257	43.5259	45.0321	25.8554	23.8404
	43.2224	43.5171	45.0081	25.847	23.8256
	43.1518	43.4379	45.0021	25.8366	23.7453
	43.1357	43.4229	44.9941	25.8258	23.744
	43.1062	43.4099	44.9543	25.8099	23.7341
	43.0856	43.4071	44.8558	25.7872	23.7145
	43.0814	43.3851	44.8455	25.7719	23.6726
	43.0763	43.3314	44.8013	25.7409	23.6623
	42.9962	43.2199	44.797	25.683	23.655
	42.942	43.2191	44.722	25.6746	23.6522
	42.9385	43.2134	44.7202	25.6635	23.6253
	42.9255	43.1843	44.6547	25.6635	23.6096
	42.8406	43.1354	44.6527	25.6619	23.5747
	42.83	43.1281	44.6345	25.6463	23.562
	42.8133	43.1274	44.6305	25.6323	23.5408
	42.7571	42.9512	44.5924	25.6317	23.4682
	42.7521	42.9509	44.5739	25.5905	23.4315
	42.7331	42.9141	44.5632	25.5833	23.395
	42.7311	42.8885	44.5324	25.5672	23.3464
	42.6797	42.868	44.5234	25.555	23.3201
	42.677	42.7767	44.4811	25.5305	23.3152
	42.6078	42.775	44.4664	25.4958	23.3084
	42.5812	42.693	44.4294	25.48	23.288
	42.5569	42.69	44.3594	25.4577	23.2668
	42.5477	42.6008	44.3266	25.4017	23.2655
	42.5063	42.5978	44.2903	25.379	23.2286
	42.462	42.5762	44.2538	25.3694	23.2123
	42.3866	42.5602	44.2	25.3493	23.2118
	42.3126	42.5521	44.1803	25.3369	23.196
	42.2255	42.4759	44.1618	25.329	23.182
	42.1478	42.4025	44.1118	25.3205	23.1381
	42.0904	42.3296	44.111	25.2851	23.1133
	42.0701	42.3088	44.0677	25.238	23.0991
	42.0651	42.3042	44.0627	25.2256	23.0675
	42.0445	42.2804	44.0542	25.1854	23.0523
	42.027	42.1679	44.0477	25.1843	23.0205
	42.0185	42.1621	43.991	25.1754	22.9939
	41.9994	42.1576	43.9417	25.1648	22.9882
	41.9614	42.1396	43.9359	25.1177	22.981
	41.9611	42.0483	43.9324	25.1071	22.9706
	41.9599	42.0323	43.9097	25.0701	22.9471
	41.9373	42.0187	43.9079	25.0056	22.8492
	41.9218	42.0162	43.8889	24.9347	22.824
	41.8922	41.8839	43.8737	24.9258	22.7696
	41.8822	41.8438	43.8444	24.9025	22.7388
	41.8644	41.8323	43.8407	24.8927	22.7367
	41.8411	41.8222	43.8126	24.8353	22.7303
	41.8353	41.821	43.7936	24.8343	22.7302
	41.7915	41.8142	43.7811	24.7684	22.6447
	41.7845	41.7741	43.7441	24.7415	22.6435
	41.7278	41.7378	43.7431	24.7341	22.6011
	41.6855	41.6939	43.6793	24.6619	22.5161
	41.6692	41.6779	43.6706	24.6553	22.5061
	41.6464	41.6353	43.6536	24.6354	22.4957
	41.553	41.624	43.6493	24.6272	22.4532
	41.5241	41.5448	43.6486	24.6019	22.4508
	41.4928	41.4593	43.6386	24.5931	22.4343
	41.4091	41.4545	43.6168	24.5328	22.4322
	41.3921	41.4518	43.6156	24.5273	22.4119
	41.3716	41.4009	43.5813	24.4773	22.4025
	41.2435	41.3841	43.5748	24.4482	22.3995
	41.243	41.352	43.5616	24.4403	22.2758
	41.2167	41.3214	43.5543	24.3969	22.2624
	41.143	41.3064	43.4985	24.3716	22.2376
	41.0774	41.2613	43.4928	24.3702	22.2374
	41.0756	41.2595	43.4495	24.3525	22.2355
	41.018	41.2122	43.4493	24.3493	22.2314
	41.0125	41.1934	43.4483	24.3467	22.1642
	40.9609	41.1853	43.404	24.3168	22.0952
	40.9418	41.1853	43.354	24.3078	22.0835
	40.8744	41.1149	43.3485	24.3033	22.0763
	40.8614	41.0848	43.3285	24.2772	22.0364
	40.8324	41.0562	43.3215	24.1812	22.019
	40.8253	41.0332	43.3107	24.1777	21.9754
	40.7983	41.0104	43.3097	24.1389	21.9703
	40.6996	40.9996	43.288	24.1278	21.9516
	40.6512	40.9976	43.2334	24.0902	21.947
	40.6204	40.9836	43.2307	24.073	21.8304
	40.5252	40.9705	43.1802	24.0603	21.824
	40.5207	40.9537	43.1659	24.0506	21.8095
	40.5146	40.9307	43.1644	24.0315	21.799
	40.4162	40.9159	43.1424	24.003	21.7785
	40.33	40.9116	43.0899	23.9712	21.7717
	40.2671	40.8788	43.0444	23.9649	21.7579
	40.2668	40.8635	43.0356	23.9041	21.7522
	40.2523	40.8407	43.0324	23.8998	21.7189
	40.1954	40.8141	43.0199	23.8954	21.7083
	40.1591	40.8126	43.0189	23.889	21.6956
	40.1175	40.7966	43.0001	23.8639	21.6767
	40.1057	40.7768	42.9658	23.8472	21.6552
	40.0336	40.7124	42.9613	23.7806	21.6008
	39.985	40.6893	42.9606	23.7243	21.5171
	39.9639	40.6702	42.9373	23.7177	21.4735
	39.9271	40.6331	42.9303	23.6598	21.4433
	39.9186	40.5898	42.9061	23.6576	21.4314
	39.897	40.5499	42.874	23.6428	21.4234
	39.8905	40.5216	42.8708	23.6111	21.4196
	39.8614	40.5199	42.853	23.5656	21.3739
	39.8614	40.5006	42.8358	23.5516	21.3735
	39.7913	40.4805	42.8293	23.5461	21.3681
	39.787	40.4442	42.7998	23.5165	21.3104
	39.7234	40.385	42.7913	23.4982	21.2895
	39.6465	40.3807	42.7222	23.4916	21.228
	39.6179	40.3675	42.7217	23.448	21.2113
	39.6161	40.3632	42.6932	23.3869	21.2062
	39.6106	40.3349	42.6897	23.3771	21.1117
	39.6106	40.2998	42.6862	23.3615	21.1075
	39.5994	40.2855	42.6029	23.3374	20.9986
	39.5731	40.2817	42.5454	23.3293	20.9417
	39.5405	40.2306	42.5424	23.3234	20.8877
	39.4207	40.2276	42.5137	23.3224	20.8042
	39.4122	40.2166	42.5037	23.3168	20.8032
	39.3896	40.1476	42.4989	23.2795	20.8005
	39.3811	40.1158	42.4459	23.2785	20.7901
	39.3548	40.0998	42.4391	23.2674	20.7256
	39.2882	40.0775	42.4141	23.229	20.723
	39.2709	40.0739	42.3616	23.2243	20.7047
	39.2558	40.0306	42.3456	23.2134	20.6905
	39.2138	39.9855	42.3338	23.1949	20.6389
	39.2042	39.9429	42.3178	23.1923	20.6088
	39.1722	39.8917	42.3036	23.1452	20.604
	39.0952	39.8496	42.2691	23.1402	20.5976
	39.0764	39.808	42.2491	23.0744	20.5958
	39.0612	39.795	42.2436	23.0715	20.5831
	39.0198	39.7834	42.1933	23.0709	20.5776
	39.0123	39.7674	42.175	23.0691	20.5693
	38.9256	39.7559	42.001	23.0675	20.5666
	38.9231	39.7218	41.9967	23.063	20.4959
	38.9106	39.7153	41.941	23.0506	20.437
	38.8988	39.6932	41.9192	23.0294	20.4179
	38.8823	39.6812	41.8904	22.8959	20.4037
	38.8116	39.6721	41.8812	22.8914	20.3059
	38.7825	39.6651	41.8767	22.8179	20.2905
	38.7758	39.6641	41.8624	22.7661	20.2498
	38.7224	39.6381	41.8292	22.7401	20.2373
	38.7119	39.616	41.8087	22.7359	20.1247
	38.6928	39.5975	41.7831	22.7272	20.1169
	38.6583	39.5488	41.7034	22.6875	20.1001
	38.6535	39.5365	41.6613	22.6801	20.095
	38.6422	39.511	41.6556	22.6711	20.0916
	38.5555	39.5102	41.6076	22.6571	20.0312
	38.5523	39.4882	41.5993	22.6064	19.9759
	38.5443	39.4819	41.5851	22.5868	19.9752
	38.5195	39.4817	41.5641	22.5834	19.9334
	38.3842	39.4736	41.5253	22.5794	19.9074
	38.3734	39.4709	41.4508	22.4884	19.8812
	38.1604	39.4631	41.4458	22.4786	19.8749
	38.1599	39.4553	41.419	22.4673	19.8485
	38.106	39.4441	41.3963	22.4472	19.8442
	38.1028	39.41	41.3462	22.4461	19.8267
	38.0429	39.405	41.3285	22.3885	19.803
	38.0321	39.2922	41.3087	22.3568	19.7449
	38.0261	39.2528	41.269	22.3295	19.7397
	38.0186	39.2205	41.2357	22.2859	19.7312
	38.0011	39.2009	41.2334	22.2621	19.7283
	37.987	39.1749	41.2039	22.2097	19.6922
	37.9695	39.0886	41.1742	22.1989	19.6644
	37.9078	39.035	41.1722	22.1986	19.6306
	37.9016	39.031	41.1692	22.1421	19.6084
	37.8818	39.0054	41.1397	22.128	19.5803
	37.8387	38.9819	41.0976	22.1262	19.536
	37.8176	38.9305	41.0884	22.1013	19.4835
	37.6876	38.856	41.0751	22.096	19.4787
	37.6866	38.8264	41.0716	22.0593	19.4569
	37.6257	38.8229	41.0476	22.0508	19.4343
	37.5861	38.8041	41.0424	22.045	19.4006
	37.5841	38.7986	41.0221	22.0336	19.3713
	37.526	38.7806	40.9771	22.0151	19.2972
	37.524	38.7633	40.9388	22.0088	19.2813
	37.4922	38.7377	40.9121	22.0046	19.2753
	37.4796	38.654	40.8981	21.9681	19.2582
	37.4726	38.649	40.8793	21.958	19.2362
	37.4418	38.6432	40.8686	21.8893	19.2269
	37.3774	38.6187	40.8556	21.8679	19.211
	37.3499	38.6179	40.854	21.8578	19.1799
	37.3386	38.5873	40.8528	21.8356	19.1116
	37.296	38.5693	40.844	21.7888	19.107
	37.288	38.5575	40.8405	21.7724	19.0619
	37.2827	38.5352	40.817	21.765	19.0433
	37.2642	38.5287	40.776	21.7573	19.042
	37.21	38.5084	40.767	21.6878	19.0011
	37.2055	38.4976	40.738	21.6846	18.99
	37.182	38.4971	40.734	21.6759	18.9689
	37.1091	38.4968	40.702	21.6503	18.9494
	37.071	38.476	40.6975	21.6312	18.8859
	37.0602	38.3652	40.668	21.5662	18.853
	37.0469	38.3184	40.6677	21.545	18.829
	37.0349	38.3011	40.6445	21.5191	18.8216
	37.0051	38.2713	40.6292	21.5027	18.7828
	37.0036	38.2344	40.6205	21.4615	18.7707
	36.9582	38.1931	40.6192	21.4519	18.7694
	36.9465	38.187	40.6175	21.4514	18.7655
	36.9204	38.1527	40.5694	21.4324	18.7562
	36.8863	38.1246	40.5437	21.3861	18.7416
	36.872	38.1118	40.5267	21.3779	18.7277
	36.8605	38.1046	40.5267	21.3274	18.7124
	36.841	38.0334	40.5192	21.3221	18.6957
	36.7946	38.0006	40.5149	21.2618	18.685
	36.7112	37.9787	40.5114	21.2616	18.6766
	36.6395	37.9572	40.4654	21.261	18.6741
	36.6202	37.9459	40.4637	21.2338	18.6719
	36.5563	37.9073	40.4379	21.1664	18.6385
	36.5503	37.8878	40.4369	21.1563	18.6188
	36.5313	37.886	40.4171	21.1516	18.6117
	36.525	37.874	40.3669	21.1447	18.5993
	36.5077	37.8464	40.3003	21.132	18.5659
	36.4912	37.7948	40.2473	21.1315	18.5611
	36.4899	37.7522	40.2033	21.113	18.4874
	36.4892	37.7461	40.1998	21.0551	18.4692
	36.4606	37.7329	40.1743	20.9921	18.4594
	36.4433	37.7156	40.1698	20.9321	18.4578
	36.4205	37.6629	40.1658	20.917	18.4114
	36.313	37.6567	40.153	20.8803	18.3408
	36.297	37.6241	40.0813	20.8691	18.2993
	36.2552	37.508	40.0615	20.8665	18.2931
	36.2193	37.4847	40.0392	20.8583	18.2778
	36.1873	37.4815	40.0225	20.8456	18.2736
	36.0843	37.4266	40.0145	20.8221	18.2589
	36.0277	37.4228	39.963	20.8057	18.2367
	36.0232	37.3727	39.9502	20.795	18.1787
	35.9946	37.3526	39.9477	20.7902	18.1503
	35.9853	37.3341	39.9427	20.7573	18.15
	35.937	37.3296	39.9407	20.7068	18.1279
	35.9192	37.3215	39.9147	20.6963	18.1113
	35.9109	37.297	39.9074	20.6688	18.0576
	35.8919	37.2323	39.9032	20.6681	18.0081
	35.8252	37.206	39.8912	20.6376	17.9863
	35.8157	37.2055	39.8762	20.6363	17.902
	35.7876	37.1847	39.8627	20.6343	17.8675
	35.7856	37.1807	39.8464	20.572	17.8138
	35.7854	37.1621	39.8287	20.555	17.7995
	35.7774	37.1559	39.7972	20.5484	17.78
	35.6914	37.1335	39.7952	20.527	17.7444
	35.6821	37.124	39.7912	20.5206	17.6701
	35.6809	37.1062	39.7361	20.5006	17.6533
	35.6669	37.0965	39.7269	20.4631	17.6258
	35.624	37.0887	39.7076	20.4398	17.5993
	35.6055	37.0711	39.6646	20.4393	17.5423
	35.5386	37.0681	39.6584	20.4382	17.5319
	35.4789	37.0476	39.6569	20.4236	17.4496
	35.4596	37.0245	39.6273	20.3684	17.4057
	35.4	37.0137	39.6143	20.357	17.3686
	35.3787	37.013	39.5468	20.3544	17.3592
	35.3787	36.926	39.5086	20.3299	17.3232
	35.3735	36.8769	39.5	20.2574	17.3202
	35.3476	36.8643	39.4893	20.2573	17.3189
	35.3461	36.8528	39.488	20.2049	17.3012
	35.3349	36.7267	39.4873	20.1714	17.2856
	35.3286	36.7104	39.4748	20.1315	17.2854
	35.2938	36.6651	39.4693	20.1017	17.2271
	35.2875	36.63	39.449	20.0416	17.218
	35.2259	36.6192	39.4013	20.0383	17.1519
	35.2031	36.5761	39.4	20.0304	17.1424
	35.1938	36.5641	39.398	20.0236	17.1372
	35.189	36.5611	39.3225	20.0232	17.07
	35.18	36.5573	39.2742	19.9929	17.0482
	35.1788	36.5453	39.249	19.9834	17.04
	35.1783	36.5425	39.2402	19.9655	17.0251
	35.1237	36.5247	39.1992	19.9375	17.0225
	35.0435	36.5062	39.1547	19.9306	16.9918
	34.9247	36.4297	39.1427	19.909	16.9844
	34.8804	36.4174	39.1154	19.888	16.9222
	34.8553	36.4072	39.1057	19.8864	16.8741
	34.8385	36.3916	39.0801	19.8845	16.8711
	34.813	36.3525	39.0659	19.8679	16.8527
	34.7022	36.3432	39.0286	19.8595	16.8501
	34.6634	36.3335	39.0199	19.8301	16.8
	34.6536	36.3094	38.9801	19.8112	16.7846
	34.6466	36.2899	38.9729	19.7683	16.7735
	34.599	36.2117	38.9218	19.7439	16.7716
	34.5957	36.2036	38.9188	19.7317	16.7308
	34.5877	36.1871	38.9108	19.7084	16.728
	34.5769	36.1558	38.8788	19.693	16.6996
	34.5712	36.1274	38.8693	19.6623	16.6763
	34.5644	36.1199	38.8203	19.632	16.6744
	34.5514	36.1091	38.803	19.5551	16.6661
	34.5348	36.0984	38.786	19.5186	16.6637
	34.509	36.0843	38.7655	19.5081	16.651
	34.5078	36.061	38.727	19.4986	16.6494
	34.4942	36.0364	38.7238	19.4964	16.6413
	34.4497	35.9628	38.6957	19.3774	16.5941
	34.4013	35.953	38.6932	19.3647	16.5665
	34.3895	35.9206	38.6847	19.3609	16.5356
	34.3848	35.9134	38.6847	19.3531	16.5191
	34.3279	35.8958	38.655	19.3031	16.4891
	34.3073	35.8397	38.6522	19.297	16.4881
	34.3073	35.8382	38.6322	19.2875	16.4124
	34.2988	35.8337	38.6297	19.2875	16.411
	34.2941	35.8299	38.6182	19.2602	16.4068
	34.2858	35.8066	38.6135	19.2532	16.4052
	34.284	35.7595	38.582	19.2404	16.3144
	34.281	35.7489	38.5725	19.1312	16.3142
	34.2332	35.7156	38.5609	19.0844	16.3003
	34.2292	35.7151	38.5577	19.0789	16.2741
	34.161	35.6988	38.5379	19.0671	16.2416
	34.0801	35.687	38.5289	19.0605	16.1776
	34.0533	35.6843	38.5147	18.9988	16.1097
	33.9866	35.6828	38.5074	18.9924	16.0392
	33.9816	35.6472	38.4867	18.9869	16.0356
	33.9418	35.6156	38.4146	18.9759	15.8998
	33.9302	35.5845	38.4096	18.96	15.8021
	33.9205	35.574	38.3179	18.9511	15.7596
	33.8987	35.5667	38.2791	18.9495	15.7365
	33.8458	35.5514	38.2741	18.9296	15.6382
	33.798	35.5432	38.2453	18.9262	15.6181
	33.7486	35.5078	38.1838	18.9196	15.6065
	33.7363	35.5073	38.1793	18.8935	15.585
	33.7306	35.4316	38.1696	18.8528	15.5539
	33.715	35.4296	38.1465	18.8475	15.5191
	33.7057	35.4296	38.0728	18.8323	15.5125
	33.598	35.4073	38.0525	18.8281	15.4885
	33.5837	35.372	38.0475	18.8228	15.4439
	33.5263	35.3622	38.0445	18.7678	15.4421
	33.505	35.3489	38.0225	18.7559	15.4149
	33.4935	35.3324	37.9807	18.7334	15.4019
	33.4444	35.3289	37.963	18.693	15.3843
	33.4366	35.3243	37.9425	18.6684	15.3626
	33.4349	35.3171	37.9352	18.648	15.3248
	33.3973	35.2537	37.9332	18.5878	15.3064
	33.3768	35.1935	37.9255	18.5713	15.2392
	33.3735	35.1629	37.9135	18.5434	15.2328
	33.3672	35.1582	37.9057	18.4488	15.2247
	33.357	35.1552	37.8744	18.4384	15.1032
	33.3231	35.0782	37.8109	18.407	15.0476
	33.3074	35.0612	37.7809	18.3733	15.0367
	33.2828	35.0582	37.7687	18.3699	14.9108
	33.2024	35.0496	37.7439	18.3515	14.9062
	33.1908	35.0399	37.7099	18.35	14.8713
	33.1838	35.013	37.7051	18.3441	14.8478
	33.1207	35.0025	37.6934	18.3342	14.7915
	33.1017	34.991	37.6851	18.298	14.7326
	33.0455	34.9233	37.6764	18.2851	14.7129
	33.0435	34.9178	37.6721	18.2832	14.7067
	33.0425	34.8955	37.6589	18.2745	14.6873
	32.9423	34.8892	37.6058	18.2578	14.5806
	32.9368	34.8862	37.5861	18.174	14.5615
	32.8358	34.8536	37.5636	18.1579	14.5082
	32.7699	34.8461	37.5516	18.1363	14.4674
	32.7331	34.7646	37.5131	18.1309	14.4056
	32.6877	34.7328	37.4901	18.1207	14.3932
	32.6301	34.7102	37.4848	18.0765	14.3173
	32.6256	34.6626	37.452	18.0754	14.3102
	32.5717	34.6501	37.4218	18.0209	14.3065
	32.4875	34.6356	37.4015	18.0165	14.2714
	32.4735	34.6095	37.4013	17.9538	14.1971
	32.458	34.5789	37.3963	17.9303	14.1748
	32.4442	34.5644	37.3212	17.8774	14.1159
	32.4038	34.5599	37.2642	17.8597	14.1133
	32.3262	34.5438	37.2632	17.859	14.0941
	32.2523	34.5408	37.2627	17.8396	14.0736
	32.1936	34.517	37.2475	17.8273	14.0554
	32.1676	34.4927	37.2142	17.7429	14.0462
	32.1661	34.4774	37.2099	17.7228	14.045
	32.1114	34.4578	37.1362	17.719	14.039
	32.0633	34.4456	37.1167	17.6729	14.0047
	32.0343	34.3869	37.1109	17.6598	13.9896
	32.0095	34.3701	37.0929	17.619	13.952
	31.9766	34.3097	37.0884	17.5736	13.8829
	31.9426	34.2711	37.0486	17.5614	13.8473
	31.9168	34.2343	37.0426	17.5498	13.8458
	31.915	34.212	37.0341	17.4758	13.7936
	31.89	34.2017	37.0331	17.4704	13.7797
	31.7702	34.1796	37.0261	17.3774	13.7459
	31.7436	34.1698	37.0244	17.2979	13.716
	31.666	34.1305	37.0221	17.2052	13.7125
	31.59	34.0779	37.0161	17.1775	13.6529
	31.5843	34.038	36.9851	17.1415	13.6408
	31.5597	34.035	36.9716	17.1083	13.5643
	31.5377	34.0172	36.9574	17.1035	13.435
	31.4094	34.0057	36.9198	17.0985	13.3721
	31.4071	33.9756	36.8786	17.0865	13.27
	31.4006	33.8949	36.8576	16.9739	13.2497
	31.3913	33.8731	36.8458	16.9611	13.2365
	31.3748	33.8347	36.8198	16.9254	13.1619
	31.3455	33.8282	36.811	16.9129	13.1053
	31.3442	33.8074	36.809	16.8809	13.1001
	31.3187	33.7986	36.7958	16.8594	13.0988
	31.2443	33.7685	36.777	16.8513	13.0816
	31.2215	33.74	36.7758	16.838	13.0767
	31.1493	33.6961	36.712	16.7887	12.9739
	31.1227	33.6725	36.703	16.7644	12.8697
	31.115	33.6545	36.701	16.761	12.8581
	31.0922	33.6435	36.6875	16.7539	12.8565
	31.0754	33.64	36.6392	16.724	12.8498
	31.0726	33.5292	36.628	16.7053	12.8432
	31.0686	33.4455	36.608	16.6624	12.8168
	31.0581	33.4399	36.6035	16.6455	12.7909
	31.0371	33.4324	36.5077	16.636	12.776
	31.0002	33.3983	36.4989	16.6349	12.7487
	30.9972	33.3973	36.4494	16.618	12.7061
	30.9697	33.3515	36.3849	16.6159	12.6819
	30.9203	33.2998	36.3826	16.592	12.6735
	30.9143	33.2745	36.3749	16.583	12.6613
	30.91	33.273	36.3701	16.5681	12.6494
	30.9098	33.2527	36.3624	16.567	12.4869
	30.8549	33.2259	36.3566	16.5522	12.4794
	30.7792	33.1963	36.3489	16.5247	12.4476
	30.7386	33.1885	36.3364	16.5186	12.4308
	30.7334	33.1838	36.3254	16.5018	12.4282
	30.6607	33.1687	36.2326	16.4312	12.4165
	30.6424	33.1595	36.1983	16.4086	12.3536
	30.5938	33.1201	36.1966	16.3174	12.2884
	30.5938	33.0727	36.1888	16.2777	12.2765
	30.5515	33.0414	36.1803	16.2571	12.2538
	30.5154	33.0309	36.1658	16.2207	12.2078
	30.5009	32.9923	36.1651	16.1762	12.179
	30.3728	32.9883	36.1403	16.1529	12.0824
	30.2789	32.9695	36.1265	16.1449	12.0806
	30.2699	32.9682	36.1243	16.0911	12.0584
	30.2638	32.9602	36.1143	16.0018	12.0482
	30.2613	32.9597	36.1138	15.9715	12.0455
	30.0388	32.9474	36.0823	15.9441	12.0368
	29.9967	32.9429	36.0728	15.8916	12.0349
	29.9439	32.9141	36.0713	15.8622	12.0236
	29.9248	32.9088	36.0178	15.8544	12.0209
	29.9045	32.8895	36.0118	15.854	11.903
	29.8795	32.879	36.007	15.8407	11.9011
	29.8737	32.8657	35.968	15.8079	11.8955
	29.8732	32.8574	35.9575	15.7818	11.802
	29.7612	32.8369	35.9502	15.7571	11.689
	29.6943	32.7562	35.9232	15.7385	11.6131
	29.5467	32.7151	35.9155	15.6778	11.6015
	29.5242	32.6702	35.8062	15.6746	11.4851
	29.449	32.6627	35.8059	15.6223	11.4669
	29.4265	32.6005	35.7924	15.6111	11.4101
	29.4245	32.5862	35.7627	15.5456	11.3894
	29.3871	32.5787	35.7402	15.5403	11.384
	29.3626	32.5647	35.6821	15.5038	11.3418
	29.3268	32.5569	35.6629	15.4933	11.2456
	29.2932	32.5371	35.6389	15.4827	11.2303
	29.2829	32.508	35.5898	15.4096	11.2173
	29.2711	32.499	35.5706	15.4015	11.1361
	29.1782	32.4624	35.5321	15.3707	11.1278
	29.1752	32.4579	35.5173	15.2579	11.1099
	29.1281	32.4449	35.5106	15.177	11.0959
	29.0481	32.3882	35.4701	15.1679	10.9384
	29.0371	32.3787	35.4335	15.1665	10.8909
	29.0121	32.3624	35.396	15.1657	10.8865
	29.0085	32.3308	35.3398	15.1492	10.8805
	28.992	32.3243	35.326	15.0585	10.88
	28.8687	32.2742	35.2797	15.0529	10.8741
	28.8427	32.2666	35.2685	15.0501	10.8732
	28.7798	32.2509	35.258	14.9611	10.8283
	28.7079	32.2504	35.2267	14.9586	10.7696
	28.6295	32.2478	35.2262	14.9015	10.7696
	28.5533	32.1982	35.1995	14.8975	10.5945
	28.5473	32.1456	35.1484	14.8636	10.5486
	28.5445	32.1378	35.1184	14.8044	10.4946
	28.5395	32.1218	35.1162	14.7989	10.4152
	28.4819	32.0448	35.0939	14.7605	10.3522
	28.4626	32.0213	35.0752	14.7206	10.3325
	28.4019	32.0037	35.0619	14.7137	10.3147
	28.3932	31.9939	35.0614	14.5252	10.2757
	28.2158	31.9518	35.0464	14.4895	10.2736
	28.1862	31.9405	35.0386	14.393	10.2229
	28.1338	31.9212	35.0306	14.3103	10.1363
	28.0649	31.9167	35.0244	14.2457	10.1183
	28.0547	31.9155	35.0091	14.2381	10.036
	28.0133	31.8937	34.9691	14.1974	10.0292
	27.9985	31.8222	34.9549	14.1072	10.0207
	27.992	31.8217	34.9459	14.0503	9.98595
	27.9011	31.7806	34.9329	14.0364	9.59452
	27.8625	31.7435	34.9068	14.0232	9.56625
	27.7953	31.7029	34.8733	14.0224	9.52598
	27.6891	31.6671	34.8528	13.9914	9.51967
	27.6796	31.6483	34.8391	13.8569	9.44006
	27.6713	31.6423	34.8313	13.7834	9.34515
	27.6573	31.6337	34.8143	13.7576	9.32013
	27.6375	31.5939	34.8126	13.6304	9.26781
	27.6215	31.5861	34.8081	13.6209	9.17848
	27.4619	31.5786	34.7938	13.6092	9.09464
	27.4057	31.5721	34.7915	13.6078	9.06372
	27.3914	31.5691	34.7358	13.5845	9.05008
	27.3499	31.5573	34.7355	13.5117	9.03118
	27.2141	31.5265	34.7208	13.4556	8.99957
	26.9059	31.4513	34.7068	13.4491	8.91153
	26.8823	31.428	34.661	13.4278	8.64231
	26.8092	31.4117	34.6598	13.397	8.63817
	26.748	31.3911	34.6357	13.3355	8.60467
	26.7433	31.3761	34.6085	13.2981	8.23506
	26.7425	31.365	34.5917	13.1868	8.1905
	26.725	31.3628	34.5912	13.1722	8.13591
	26.6641	31.3465	34.5792	13.1444	7.78531
	26.5857	31.3415	34.5527	13.0798	7.60542
	26.5621	31.3249	34.4622	12.9476	6.52857
	26.3982	31.2914	34.4562	12.8943	6.38284
	26.3213	31.2643	34.4097	12.8782	6.27175
	26.3028	31.2487	34.3942	12.8583	5.99658
	26.2589	31.238	34.3907	12.8201	5.95129
	26.2294	31.2217	34.3589	12.6749	5.72218
	26.1469	31.2217	34.3549	12.648	5.51499
	26.0888	31.1911	34.3456	12.6371	5.40095
	26.083	31.1856	34.3059	12.558	5.31586
	26.0507	31.1811	34.3049	12.3534	5.30718
	26.0412	31.155	34.3026	12.2134	5.07683
	26.0166	31.0748	34.3016	12.1884	4.85247
	26.0081	31.067	34.2311	12.1749	4.41948
	25.9558	31.0572	34.2151	12.1663	1.86271
	25.9287	31.0379	34.1591	12.1366	0.809745
	25.9254	30.9931	34.1246	12.1098	0
	25.8931	30.9926	34.1005	12.0122
	25.8295	30.954	34.0753	11.9625
	25.7292	30.9206	34.0725	11.9271
	25.7232	30.9139	34.0723	11.9191
	25.7004	30.9079	34.0535	11.8372
	25.6982	30.9039	34.039	11.6683
	25.6874	30.9039	34.0375	11.4743
	25.6869	30.8996	34.014	11.3891
	25.6561	30.8968	34.012	11.3399
	25.5947	30.8928	33.9055	11.2499
	25.5631	30.8858	33.862	11.064
	25.5311	30.8795	33.857	11.0352
	25.5095	30.8587	33.853	10.8116
	25.375	30.8512	33.8384	10.7604
	25.3479	30.8312	33.8134	10.5863
	25.3248	30.8231	33.8007	10.5197
	25.2898	30.8106	33.7964	10.5128
	25.1552	30.8051	33.7864	10.3571
	25.0768	30.8016	33.7849	10.3416
	25.0743	30.7833	33.7529	10.3243
	25.0648	30.782	33.7344	10.2868
	24.989	30.7735	33.7159	10.1345
	24.9811	30.7219	33.7144	10.0777
	24.9521	30.7058	33.7144	10.0543
	24.9046	30.6615	33.7129	9.99615
	24.89	30.6344	33.6681	9.7952
	24.8578	30.5928	33.6539	9.67844
	24.7723	30.581	33.6149	9.47791
	24.7589	30.5793	33.6124	9.39203
	24.7479	30.5765	33.6089	9.32714
	24.7013	30.575	33.6061	9.26871
	24.6741	30.5707	33.5791	8.92159
	24.6683	30.562	33.5573	8.86469
	24.6594	30.5294	33.5228	8.2464
	24.6168	30.5078	33.5228	7.20515
	24.6118	30.3775	33.5088	7.17181
	24.59	30.3742	33.4613	7.06502
	24.5463	30.3622	33.4608	5.98231
	24.5404	30.3206	33.4528	5.93948
	24.5045	30.2877	33.4501	5.73049
	24.4989	30.2406	33.4468	5.60611
	24.4674	30.1905	33.4195	4.70479
	24.4494	30.1765	33.4008	0.296984
	24.4421	30.1416	33.3653	0
	24.4414	30.1323	33.3555
	24.4378	30.1085	33.349
	24.3516	30.0647	33.3475
	24.3177	30.0587	33.337
	24.2836	30.004	33.326
	24.28	29.9892	33.3095
	24.2759	29.983	33.2952
	24.2726	29.9521	33.2282
	24.2509	29.9391	33.2072
	24.2449	29.9388	33.2027
	24.2236	29.9301	33.193
	24.2041	29.8992	33.1852
	24.1946	29.89	33.1632
	24.1794	29.7985	33.1607
	23.8864	29.7609	33.1477
	23.8314	29.7431	33.1467
	23.8012	29.7373	33.1462
	23.7471	29.6889	33.1392
	23.743	29.6784	33.0929
	23.6649	29.6569	33.0707
	23.5975	29.6193	33.0604
	23.4929	29.5924	33.0479
	23.3113	29.5877	33.0366
	23.2938	29.5869	33.0364
	23.181	29.5809	33.0246
	23.1008	29.5714	33.0239
	22.9984	29.5691	33.0064
	22.9962	29.5659	32.9864
	22.9912	29.5641	32.9831
	22.9801	29.4917	32.9771
	22.9597	29.4446	32.9591
	22.9412	29.4431	32.9371
	22.9406	29.4147	32.9246
	22.8949	29.4065	32.9063
	22.8663	29.3949	32.9026
	22.8498	29.3578	32.8783
	22.7879	29.3165	32.8721
	22.7556	29.2495	32.8661
	22.6666	29.2277	32.8651
	22.6395	29.2032	32.8641
	22.6153	29.1779	32.8561
	22.5126	29.1671	32.8356
	22.4632	29.1668	32.8326
	22.4353	29.1618	32.8183
	22.4265	29.0676	32.8026
	22.2766	29.0124	32.7843
	22.2651	28.9829	32.7633
	22.2596	28.9465	32.761
	22.1184	28.9265	32.76
	22.0874	28.9182	32.7593
	22.0863	28.8981	32.747
	22.0791	28.8788	32.7303
	21.9901	28.858	32.7238
	21.9692	28.848	32.72
	21.9659	28.8132	32.7173
	21.9264	28.8019	32.6523
	21.8312	28.7818	32.6415
	21.6339	28.7711	32.631
	21.6169	28.7307	32.6275
	21.5847	28.6986	32.621
	21.5766	28.6813	32.617
	21.5364	28.6685	32.5917
	21.4902	28.6189	32.5755
	21.4848	28.6029	32.57
	21.4783	28.5615	32.5442
	21.3992	28.5379	32.4984
	21.3826	28.4442	32.4984
	21.3467	28.4109	32.4772
	21.2906	28.3572	32.4704
	21.25	28.3061	32.4574
	21.2122	28.2976	32.4227
	21.1258	28.2753	32.4197
	21.112	28.2108	32.3789
	21.0422	28.1961	32.3621
	20.9713	28.1848	32.3514
	20.9144	28.1519	32.3279
	20.8722	28.1467	32.3154
	20.8579	28.1304	32.2759
	20.8555	28.0785	32.2651
	20.8454	28.0675	32.2621
	20.8087	28.0361	32.2531
	20.7935	28.0073	32.2036
	20.7822	28.0023	32.1813
	20.7424	27.9823	32.1578
	20.5962	27.9604	32.1243
	20.5863	27.9344	32.0983
	20.5718	27.9311	32.0965
	20.5015	27.7888	32.072
	20.4946	27.781	32.054
	20.4893	27.7549	32.0338
	20.3922	27.7148	31.9337
	20.226	27.7035	31.9317
	20.0921	27.6875	31.9272
	20.056	27.6862	31.9207
	19.8198	27.6521	31.8787
	19.8071	27.6048	31.8757
	19.6533	27.5942	31.8715
	19.5996	27.5907	31.8712
	19.5774	27.5682	31.8682
	19.5317	27.5501	31.8407
	19.5198	27.511	31.8347
	19.5152	27.5078	31.8144
	19.4683	27.4877	31.7914
	19.459	27.4804	31.7679
	19.4057	27.4576	31.7602
	19.1145	27.4561	31.7407
	19.1113	27.407	31.6851
	19.0891	27.4037	31.6779
	19.0577	27.3932	31.6459
	18.9722	27.3456	31.6441
	18.9592	27.2834	31.6256
	18.9371	27.2463	31.5936
	18.9057	27.2463	31.5614
	18.898	27.2361	31.5301
	18.887	27.1847	31.4873
	18.7874	27.1541	31.4568
	18.7107	27.1195	31.4508
	18.701	27.1085	31.4313
	18.5012	27.0949	31.422
	18.4539	27.031	31.4095
	18.3063	27.0245	31.4088
	18.2909	27.0062	31.405
	18.2849	26.9902	31.385
	18.1843	26.9761	31.3718
	18.1494	26.9644	31.3705
	18.1326	26.9571	31.3378
	18.0891	26.9055	31.3315
	18.0722	26.9004	31.3293
	18.0673	26.8999	31.3218
	18.0111	26.8691	31.3205
	18.0057	26.8566	31.3185
	17.99	26.845	31.3073
	17.9736	26.8423	31.307
	17.956	26.7937	31.2792
	17.7547	26.6924	31.2715
	17.7144	26.6207	31.265
	17.6849	26.6079	31.2617
	17.6697	26.6062	31.2597
	17.484	26.5603	31.2577
	17.389	26.5498	31.2297
	17.3586	26.5189	31.2275
	17.2484	26.5184	31.2217
	17.2454	26.4733	31.217
	17.0585	26.4553	31.2167
	17.0028	26.4505	31.1975
	16.9886	26.4307	31.162
	16.9176	26.4227	31.1399
	16.9033	26.3919	31.1162
	16.8745	26.3194	31.0817
	16.8239	26.3149	31.0607
	16.7545	26.2909	31.0589
	16.5761	26.2833	31.0209
	16.5444	26.2758	31.0019
	16.4902	26.2713	30.9981
	16.4399	26.2683	30.9766
	16.4304	26.2623	30.9506
	16.405	26.2548	30.9269
	16.3783	26.2533	30.8323
	16.3085	26.2402	30.8308
	16.2249	26.2337	30.8231
	16.1936	26.2327	30.7873
	16.1247	26.2232	30.7848
	16.1172	26.2056	30.7798
	16.1062	26.1969	30.737
	16.0995	26.1655	30.7313
	16.01	26.0625	30.7243
	16.0061	26.0623	30.7168
	15.9493	26.0445	30.7098
	15.9441	25.9971	30.6943
	15.9162	25.9971	30.6815
	15.8719	25.9502	30.633
	15.8224	25.9409	30.6152
	15.6097	25.9269	30.581
	15.5733	25.8663	30.5557
	15.4948	25.8454	30.55
	15.4752	25.8327	30.505
	15.1256	25.8003	30.4997
	15.0677	25.8001	30.4952
	15.0479	25.7745	30.4902
	14.7551	25.7622	30.4627
	14.7193	25.7585	30.4417
	14.6239	25.7512	30.4277
	14.6222	25.7081	30.4119
	14.5404	25.6981	30.4004
	14.5103	25.6833	30.3952
	14.4232	25.6143	30.3917
	14.4004	25.6131	30.3902
	14.3551	25.6001	30.3749
	14.3333	25.5825	30.3632
	14.2884	25.564	30.3111
	14.1036	25.4652	30.2871
	14.0713	25.4617	30.2869
	14.0583	25.4527	30.2641
	13.9795	25.4389	30.1523
	13.8232	25.4311	30.0973
	13.8057	25.403	30.045
	13.5566	25.3807	30.0103
	13.4058	25.3677	30.0038
	13.2763	25.3193	29.9965
	13.2069	25.3118	29.991
	13.1785	25.3096	29.9768
	13.0961	25.304	29.9152
	12.944	25.2993	29.913
	12.8891	25.2913	29.8975
	12.1079	25.2644	29.8835
	12.0749	25.2156	29.8755
	12.0274	25.186	29.8722
	11.8704	25.1755	29.8655
	11.8704	25.175	29.853
	11.7956	25.1531	29.818
	11.7353	25.1466	29.7674
	11.4759	25.1208	29.7264
	11.44	25.0897	29.7232
	11.0797	25.0617	29.6864
	10.9084	24.9922	29.6774
	10.6798	24.9573	29.6694
	10.5695	24.9274	29.6674
	10.25	24.8917	29.6524
	9.8866	24.8614	29.6041
	9.84042	24.8346	29.5909
	9.79945	24.8346	29.5824
	9.04152	24.83	29.5779
	8.37784	24.8279	29.5511
	7.7765	24.7582	29.5494
	7.64451	24.7016	29.5434
	7.2361	24.6466	29.5348
	6.30728	24.6431	29.5048
	5.07289	24.6326	29.4968
	4.28153	24.6204	29.4578
	4.0464	24.5543	29.4553
	3.99288	24.5487	29.4443
	2.57713	24.54	29.3713
	1.83051	24.4955	29.3685
	1.05485	24.4925	29.3545
	0.0329859	24.2428	29.3513
	0.0163363	24.2164	29.3343
	0.00488587	24.2128	29.2823
	0	24.2084	29.2813
	0	24.1053	29.1982
	0	24.066	29.1737
				24.0251	29.1094
				24.0229	29.0737
				24.0076	29.0114
				23.9844	28.9959
				23.9747	28.9801
				23.9455	28.9796
				23.9374	28.9776
				23.9326	28.9721
				23.8097	28.9504
				23.727	28.9439
				23.6152	28.8814
				23.5982	28.8734
				23.5713	28.8583
				23.5603	28.8491
				23.5597	28.8396
				23.5214	28.8008
				23.4876	28.7846
				23.45	28.7656
				23.4279	28.7265
				23.3439	28.7163
				23.3319	28.7053
				23.2693	28.6715
				23.1994	28.657
				23.1971	28.645
				23.1505	28.643
				23.1157	28.6288
				23.1071	28.6285
				23.0825	28.6098
				23.0788	28.5942
				23.0777	28.5885
				23.0722	28.5825
				23.061	28.571
				23.0432	28.5695
				22.9774	28.5365
				22.9637	28.5097
				22.9376	28.478
				22.9285	28.4459
				22.9259	28.4282
				22.9132	28.4072
				22.9074	28.4049
				22.8498	28.3614
				22.846	28.3607
				22.8233	28.3489
				22.796	28.3349
				22.7079	28.3262
				22.7066	28.3124
				22.6555	28.3061
				22.5701	28.2289
				22.5462	28.2269
				22.5194	28.2186
				22.5037	28.2124
				22.4712	28.1979
				22.4675	28.1969
				22.4656	28.1458
				22.4624	28.1441
				22.4391	28.0838
				22.4149	28.0731
				22.4067	28.0418
				22.3953	28.0378
				22.3896	27.9933
				22.3887	27.9318
				22.3579	27.8822
				22.316	27.8802
				22.2616	27.8157
				22.2595	27.812
				22.2488	27.8117
				22.1506	27.8025
				22.1325	27.7897
				22.0899	27.7664
				22.0892	27.7427
				22.0564	27.7422
				21.9822	27.7007
				21.9675	27.6954
				21.9607	27.6657
				21.8919	27.6321
				21.8901	27.6309
				21.8851	27.6151
				21.8454	27.5719
				21.7846	27.5429
				21.7816	27.5151
				21.7586	27.4166
				21.7231	27.4123
				21.6954	27.3901
				21.6653	27.3876
				21.6544	27.3841
				21.6531	27.3693
				21.626	27.3305
				21.5927	27.3195
				21.5811	27.3165
				21.5639	27.3105
				21.5488	27.3025
				21.5442	27.301
				21.5318	27.2978
				21.5007	27.2738
				21.3672	27.2545
				21.3437	27.2155
				21.3	27.2037
				21.2484	27.1857
				21.2169	27.184
				21.209	27.1802
				21.1059	27.1655
				21.0844	27.1425
				21.0632	27.1195
				21.0359	27.1059
				21.0299	27.0899
				20.9679	27.0534
				20.9643	27.0532
				20.9326	27.0522
				20.8673	27.0397
				20.8334	27.0262
				20.8308	27.0114
				20.7981	26.9977
				20.7556	26.9912
				20.7187	26.9501
				20.6918	26.9414
				20.6413	26.9191
				20.607	26.9014
				20.5978	26.9006
				20.5881	26.8654
				20.5697	26.8546
				20.5623	26.8201
				20.535	26.8146
				20.527	26.8028
				20.4839	26.7968
				20.3938	26.7903
				20.3473	26.7763
				20.3309	26.7663
				20.3287	26.7148
				20.3224	26.7068
				20.3209	26.6988
				20.2459	26.6978
				20.1594	26.6813
				20.1305	26.6763
				20.1301	26.672
				20.0927	26.6353
				20.0846	26.5835
				19.9935	26.5542
				19.992	26.5497
				19.9715	26.5485
				19.9294	26.5252
				19.8927	26.5052
				19.8735	26.493
				19.7955	26.489
				19.7186	26.488
				19.6898	26.486
				19.6662	26.4765
				19.6533	26.4369
				19.527	26.4367
[truncated: 559 more rows]

## Sheet: Fig3
Panel b: Escape latency (s)
Group	Day 1	Day 2	Day 3	Day 4	Day 5
	48.31	35.2533	9.86	45.86	7.6
	35.92	19.1867	26.18	10.24	23.46
	61.26	38.9333	17.86	60.5	13.3
	47.17	14.76	12.76	38.47	17.08
	50.3	10.7733	74.66	8.2	21.18
	31.92	52.8933	27.34	22.24	12
	30.12	15.5067	25	18.26	14.08
	66.05	16.68	33.44	17.26	9.58
	72.45	23.03	14.35	13.23	5.26
	30.15	19.64	7.72	13.65	6.44
	53.06	25.08	7.71	13.84	10.42
	58.3	43.04	14.23	8.07	7.74
	70.7	9.76	19.12	18.22	10.82
	60.78	14.14	9.31	8.99	16.5
	45.56	25.61	9.2	5.88	4.12
Panel c: Swim speed (cm/s)	No tether	Tether
	24.5325	20.2053
	18.2412	22.0954
	21.28	21.4228
	19.5045	19.4591
	15.0933	21.3404
	20.3853	24.3161
	21.2583	20.6629
	17.6359	14.0938
	24.0213	15.3475
	23.4732	18.6084
	20.3389	19.7513
	22.9682	21.4065
	19.2774	15.6475
	23.2416	16.7002
	23.4128	16.4724
Panel d: Swim speed (cm/s)	No light	473 nm	No light	594 nm
	20.2053	22.7112	23.6218	26.0822
	22.0954	24.2607	15.8409	18.8854
	21.4228	26.1576	19.5029	19.7759
	19.4591	21.8307	18.6389	18.3337
	21.3404	22.3199	18.7577	19.8507
	24.3161	21.917	15.9476	17.5819
	20.6629	19.0481	18.7415	16.7203
	14.0938	10.6364	20.1183	16.1887
	15.3475	16.957
	18.6084	14.1781
	19.7513	21.887
	21.4065	21.1708
	15.6475	16.7632
	16.7002	16.8573
	16.4724	17.4476
Panel g: Time in quadrant (%)	No light					473 nm light
	S	E	N	W		S	E	N	W
	39.4667	39.7333	7.73333	9.73333		25.8667	35.2	16.5333	19.0667
	18	34.4	28.2667	16		33.7333	29.4667	8.13333	25.3333
	37.0667	46	3.06667	10.5333		51.8667	26	9.86667	8.93333
	0	60.6667	36	0		23.7333	59.4667	2	11.4667
	30.5333	36.4	18.1333	11.6		44	32.4	7.73333	12.5333
	27.3333	43.0667	22.5333	3.73333		32.4	48.2667	5.6	10.4
	7.33333	55.7333	21.6	12		37.4667	34.4	19.4667	5.33333
	28.5333	31.0667	19.8667	17.2		19.3333	20.9333	31.3333	25.0667
Panel h: Time in quadrant (%)	No light					473 nm light
	S	E	N	W		S	E	N	W
	20.9333	69.0667	10	0		28	58.1333	13.8667	0
	24.6667	63.3333	5.46667	6.53333		32.9333	59.0667	0	8
	36	55.7333	8.13333	0		26.8	51.4667	21.7333	0
	18.4	58.1333	8.53333	14.9333		42.9333	29.3333	15.7333	12
	20	68.6667	11.0667	0.266667		55.7333	34	6	4.26667
	29.2	57.7333	13.0667	0		39.6	42.8	16.1333	1.2
	30.5333	69.4667	0	0		40	58	2	0
	4.26667	92.4	0	0		2.66667	80.9333	13.0667	0
	12.6667	67.2	10.2667	6.53333		12.5333	48	21.7333	14.4
	18.4	64.5333	11.4667	2.26667		5.06667	54.1333	35.2	2.26667
	16.4	76.9333	0	3.33333		0.8	80.9333	14.9333	0
	16.4	80.2667	0	0		24.6667	72	0	0
Panel i: Distance to platform (cm)	Day 2		Day 3		Day 5
	No light	473 nm light	No light	473 nm light	No light	473 nm light
	53.2886	47.1486	36.481	42.9256	25.1357	29.329
	39.3448	47.0229	40.0655	48.4206	27.0231	29.1111
	48.7715	46.87	35.5027	49.879	30.3059	28.7877
	44.9071	41.8189			35.0242	47.3669
	49.9603	39.0624	35.9709	41.6979	25.2756	40.9778
	45.4225	37.6791	37.4011	41.3541	30.4721	34.5236
	37.5274	42.9152	34.8546	37.7953	23.7103	29.6579
	31.712	66.8007	54.9135	58.4819	NA	NA
					12.8519	18.3179
					NA	NA
					25.8729	36.4834
					20.0103	28.5709
					NA	NA
					15.7664	18.7389
					17.5604	17.8761
Panel j: Ensemble size (% of mKate+ cells from DAPI)
	1.01
	1.04
	1.03
	1.19
	1.34
	0.84
	1.01583
	0.694167
	0.956667
	0.893333
	0.599167
	0.558333
	0.594167
	0.795

## Sheet: Fig4
Panel e: Histogram (CaMPARI photoconversion)
	Bin center	WM-WM	WM-NE
	0	4	12
	0.05	27	42
	0.1	27	18
	0.15	13	10
	0.2	6	8
	0.25	8	3
	0.3	5	2
	0.35	6	0
	0.4	3	2
	0.45	1	2
	0.5	2	1
	0.55	2	0
	0.6	2	0
	0.65	3	0
	0.7	2	0
	0.75	1	0
	0.8	0	0
	0.85	1	0
	0.9	0	0
	0.95	0	0

## Sheet: Fig5
Panel c: cFos overlap / chance	Group
	5d delta-t	1	1.54
	5d delta-t	2	1.37
	5d delta-t	3	1.22
	5d delta-t	4	1.43
	5d delta-t	5	1.81
	5d delta-t	6	1.18
	5d delta-t	7	0.99
Note: 1d delta-t comes from RT group from Fig 2
Panel g: cFos overlap / chance	Group	DG	CA1
	0 h delta-t	13.58	2.44364
	0 h delta-t	13.59	2.77783
	0 h delta-t	13.14	2.93274
	6 h delta-t	9.29	1.14055
	6 h delta-t	11.16	1.66545
	6 h delta-t	9.06	1.54827
	12 h delta-t	4.6	1.39
	12 h delta-t	5.96	1.24
	12 h delta-t	3.49	1.17
	24 h delta-t	0.64	1.21
	24 h delta-t	0.3	1.29
	24 h delta-t	0.89	1.54

## Sheet: Fig6
Panel b: notrmalized fluorescence intentisity (cFos vs. pan-FosB)
	cFos intensity	pan-FosB intensity
	97.57	22.47
	185.59	54.41
	61.96	46.7
	116.5	35.84
	123.09	62.48
	145.45	51.99
	194.04	46.8
	24.73	22.08
	70.85	63.29
	39.87	30.37
	42.76	46.31
	69.4	51.24
	20.85	23.04
	31.72	32.78
	70.67	37.98
	118.31	25.79
	120.34	35.8
	39.89	52.16
	40.57	35.47
	51.55	52.42
	54.41	25.42
	54.98	50.95
	40.02	45.08
	166.62	37.53
	50.25	45.15
	141.78	37.19
	78.17	29.64
	89.94	46.22
	48.15	34.36
	152.78	52.1
	36.26	31.42
	145.25	50.66
	54.71	23.45
	75.73	65.91
	76.71	40.7
	82.81	30.64
	49.73	36.21
	65.56	44.67
	66.7	16.58
	70.39	40.25
	113.92	55.48
	42.47	30.64
	62.68	37.8
	54.98	28.82
	44.29	42.05
	70.2	37.23
	36.37	45.93
	76.97	35.18
	70.84	25.84
	64.9	30.06
	51.57	36.02
	57.83	41.52
	45.91	30.77
	57.64	35.82
	34.79	33.39
	100.33	25.71
	32.38	32.5
	40.42	34.88
	75.88	30.83
	30.49	14.56
	66.28	37.45
	19.8	94.27
	103.94	32.44
	108.55	31.38
	34.72	18.43
	44.65	48.45
	50.73	53.14
	85.25	50.3
	27.57	112.28
	52.12	30.53
	170.53	64.08
	104.58	31.7
	36.47	46.5
	20.52	75.53
	78.29	30.19
	54.36	37.35
	59.95	46.34
	30.58	23.58
	59.72	41.6
	35.96	15.43
	28.06	37.89
	29.47	31.99
	37.85	58.08
	31.32	48.18
	42.22	41.53
	36.8	41.12
	35.17	57.34
	57.83	24.9
	84.44	45.89
	57.12	55.73
	116.27	56.65
	45.68	27.22
	48.45	65.25
	53.51	30.84
	32.9	51.38
	48.09	53.63
	48.21	62.36
	153.08	44.58
	57.22	20.66
	24.41	49.78
	97.72	37.52
	90.62	43.9
	70.49	50.82
	148.97	36.69
	36.54	32.34
	178.11	48.07
	160.85	25.39
	96.23	59.14
	270.9	54.31
	179.23	48.22
	506.1	47.12
	57.44	38.28
	213.64	75.45
	81.9	48.47
	148.5	36.24
	83.06	44.39
	58.07	68.48
	77.89	68.15
	381.63	93.9
	69.21	40.73
	172.15	64.53
	41.83	54.84
	74.01	46.74
	48.52	42.19
	107.63	79.48
	89.94	82.76
	68.82	86.32
	185.79	53.4
	46.29	36.92
	147.95	36.95
	117.65	30.54
	108.11	37.1
	276.99	58.41
	165.09	49.7
	95.05	77.51
	181.97	55.28
	218.89	50.61
	47.12	36.03
	48.53	63.39
	88.02	54.56
	97.81	78.22
	61.1	76.28
	63	74.98
	125.4	41.41
	203.03	59.21
	102.35	50.99
	70.51	50.93
	61.47	55.59
	79.35	61.95
	52.46	38.4
	51.06	48.74
	76.19	50.62
	119.61	67.28
	47.27	36.13
	72.53	65.9
	83.07	57.95
	125.71	63.3
	272.87	58.84
	206.24	59.73
	61.98	31.65
	92.3	32.95
	99.95	48.07
	112.96	89.58
	346.27	72.57
	136.57	48.62
	111.76	55.48
	84.03	77.41
	71.77	57.8
	68.73	78.05
	90.14	51.86
	75.91	48.3
	117.55	69.47
	149.85	72.13
	385.54	70.55
	137.11	71.93
	171.39	98.69
	278.63	45.59
	281	81.18
	73.73	35.04
	78.45	41.15
	129.68	37.31
	74.74	32.43
	65.32	53.12
	185.95	64.31
	143.66	47.35
	61.3	60.85
	141.54	71.14
	252.37	67.69
	226.59	94.2
	130.43	60.25
	64.64	75.33
	99.39	64.63
	210.3	52.02
	111.97	45.48
	262.95	71.03
	170.82	56.66
	157.82	59.9
	142.46	67.78
	127.12	48.66
	126.29	63.02
	159.08	70.12
	78.22	35.12
	67.35	38.06
	47.13	48.95
	31.28	27.63
	112.26	47.64
	145.8	45.45
	46.21	51.97
	111.85	77.32
	29.35	104.29
	134.48	31.21
	97.01	45.11
	61.72	80.7
	30.06	28.65
	81.5	20.98
	47.54	65.3
	184.44	49.05
	358.27	64.33
	125.48	48.25
	183.49	30.96
	66.51	44.83
	286.38	83.26
	109.1	63.23
	81.53	38.69
	54.24	53.7
	86.74	33.45
	46.97	42.63
	91.75	43.29
	46.89	46.21
	108	36.27
	239.23	58.09
	251.25	51.75
	90.14	55.15
	113.82	70.64
	79.7	44.49
	123.46	51.18
	79.38	41.78
	49.54	54.27
	72.94	56.19
	79.37	31.93
	94.35	52.11
	44.54	50.86
	52.09	36.17
	113.52	32.58
	47.9	66.07
	78.67	36.31
	81.75	61.89
	72.98	38.72
	42.87	54.68
	62.34	31.72
	85.52	47.73
	152.37	47.08
	53.86	41.53
	60.77	72.87
	70.67	43.39
	95.29	29.88
	53.35	29.47
	175.34	34.49
	74.44	43.96
	177.16	66.07
	151.21	59.48
	106.23	51.58
	57.39	39.8
	48.67	21.29
	93.05	26.72
	44.5	29.53
	161.58	56.46
	91.83	41.64
	66.82	40.58
	124.93	53.89
	61.89	61.92
	58.02	54.78
	81.72	87.77
	71.13	32.56
	128.23	42.57
	164.74	57.03
	67.18	59.26
	98.4	67.56
	99.08	54.73
	362.11	31.77
	47.69	37.5
	188.1	85.39
	34.6	18.91
	97.49	39.99
	125.38	41.78
	121.47	36.48
	45.92	44.13
	162.86	40.44
	60	45.88
	83.94	23.54
	88.8	32.16
	89.97	72.29
	52.54	43.3
	79.35	71.97
	77.39	36.85
	96.76	60.97
	172.57	57.78
	118.49	44.38
	60.37	43.84
	122.03	59.86
	86.76	45.89
	60.67	49.8
	50.96	49.38
	51.56	44.96
	64.78	67.96
	48.54	40.73
	76.94	50.9
	74.82	43.53
	93.39	78.91
	61.19	35.28
	73.72	45.33
	89.23	37.7
	135.57	29.97
	109.6	42.97
	115.88	28.45
	113.69	49.04
	275.95	49.4
	138.55	54.86
	100.64	43.8
	58.16	50.47
	50.04	36.49
	49.2	31.65
	54.17	22.08
	41.14	27.49
	76.49	44.94
	276.9	53.74
	78.72	56.98
	57.92	25.92
	45.88	39.81
	98.8	70.41
	67.59	46.96
	109.43	38.08
	112.74	43.76
	98.38	46.96
	201.23	44.86
	208.35	36.7
	64.56	35.8
	102.07	34.97
	61.02	54.59
	109.84	54.23
	46.82	35.69
	59.93	37.25
	53.79	30.51
	42.32	20.82
	38.94	39
	124.74	45.09
	45.43	19.79
	92.12	57.19
	58.32	51.32
	45.75	43.21
	110.95	46.65
	96.16	62.56
	118.48	41.28
	56.92	56.93
	102.76	38.66
	60.64	42.9
	6.49	129.73
	8.96	92.75
	6.29	116.43
	9.17	115.89
	4.16	162.55
	5.47	98.42
	13.38	70.81
	5.09	90.99
	8.3	81.89
	5.47	78.02
	4.41	102.72
	5.44	83.43
	10.1	70.93
	5.98	91.91
	4.64	84.55
	4.61	80.14
	11.95	63.56
	6.43	102.33
	4.72	74.36
	4.99	79.67
	6.51	99.94
	6.21	74.55
	4.07	72.02
	2.4	79.07
	6.72	112.66
	3.19	76.07
	15.72	70.9
	2.31	78.05
	6.06	40.01
	2.65	65.87
	4.02	74.52
	2.97	61.81
	8.31	58.11
	4.15	68.98
	2.53	49.2
	5.37	46.69
	4.94	75.69
	4.76	39.33
	6.32	76.87
	11.72	88.53
	17.58	75.63
	6.45	122.55
	17.42	112.1
	7.85	75.36
	6.7	100.63
	6.69	102.02
	5.59	88.65
	4.56	64.33
	12.8	82.74
	4.71	35.39
	5.4	123.48
	5.4	96.85
	50.51	246.05
	10.45	119.43
	4.06	68.91
	7.79	99.14
	3.68	69.9
	14.62	73.63
	7.35	150.78
	8.75	123.35
	11.68	133.57
	5.7	97.33
	56.05	126.15
	6.88	99.91
	7.18	63.49
	9.98	118.44
	8.2	112.46
	4.03	77.38
	19.39	99.64
	7.54	112.49
	5.02	108.8
	4.42	81.25
	6.25	117.23
	7.2	103.7
	18.5	334.96
	7.7	151.68
	7.03	148.93
	17.4	106.6
	7.17	122.11
	5.23	96.3
	3.83	108.36
	2.71	74.39
	9.23	127.46
	6.33	118.93
	6.08	123.32
	17.03	123.15
	9.97	90.61
	5.7	104.63
	4.65	122.91
	6.51	114.47
	3.2	87.2
	7.04	139.84
	14.53	87.79
	9.29	112.2
	9.69	119.55
	5.27	139.51
	8.76	110.09
	18.32	123.64
	10.83	103.51
	8.78	110.77
	9.21	110.79
	9.13	110.39
	8.38	124.21
	7.93	106.05
	4.8	132.78
	15.93	115.39
	11.07	170.29
	7.02	131.81
	10.12	95.53
	14.41	92.6
	9.52	146.05
	28.7	100.27
	6.07	101.62
	7.48	107.22
	7.6	93.35
	7.25	137.64
	6.32	101.33
	6.64	131.53
	7.14	118.34
	5.01	201.17
	8.96	108.43
	3.07	102.14
	8.42	122.62
	13.39	126.57
	8.3	122.47
	24.49	98.39
	32.57	91.7
	10.29	130.57
	5.45	95.15
	7.92	136.87
	6	94.17
	9.23	120.5
	18.1	118.77
	24.12	96.19
	7.79	129.47
	80.77	124.24
	8.27	111.07
	16.1	122.81
	7.41	86.88
	9.33	104.9
	9.5	101.3
	8.56	104.61
	10.05	102.17
	3.89	101.15
	46.79	118.6
	8.51	125.56
	24.12	144.68
	27.35	89.7
	21.84	92.47
	4.73	95.09
	13.19	152.91
	7.31	108.65
	2.03	59.53
	5.59	92.7
	8.19	91.85
	4.76	93.36
	4.17	91.25
	1.83	65.57
	8.33	102.68
	7.75	99.3
	11.08	94.32
	7.58	92.61
	5.85	147.84
	7.11	99.45
	7.11	106.39
	4.38	96.37
	6.74	113.46
	6.18	226.92
	4.97	89.87
	4.88	91.87
	5.02	120.53
	4	96.99
	4.99	89.78
	2.68	84.94
	4.75	83.66
	3.72	77.39
	3.96	95.64
	6.45	115.08
	6.7	74.88
	4.16	66.45
	7.47	109.28
	10.98	110.99
	4.81	89.68
	5.88	85.95
	8.08	101.11
	5.84	108.33
	6.53	140.4
	13.57	122.5
	54.08	105.93
	6.47	71.21
	5.56	90.01
	4.63	112.79
	3.84	132.4
	6.92	108.98
	7.64	143.19
	3.86	90.77
	5.79	87.17
	5.25	113.5
	4.24	81.88
	4.66	126.06
	2.3	65.95
	31.74	133.33
	4.48	96.33
	5.91	103.81
	6.23	96.9
	6.68	96.5
	12.19	165.68
	4.48	89.54
	6.46	96.47
	3.72	92.64
	15.35	99.56
	4.51	110.92
	10.51	110.05
	5.27	103.28
	5.73	97.82
	6.92	100.82
	4.67	93.11
	3.09	92.93
	4.85	98.42
	3.97	85.73
	2.79	99.23
	38.12	88.26
	3.96	76.78
	7.28	88.19
	2.13	70.8
	5.35	91.38
	6.36	82.58
	30.87	89.45
	3.26	78.13
	5	87.23
	6.99	59.86
	5.33	64.07
	27.65	93.5
	8.24	79.54
	16.22	84.06
	4.38	78.76
	3.28	75.1
	15.14	73.03
	6.95	83.62
	5.87	73.02
	5.31	76.04
	5.94	65.67
	3.43	78.26
	4.28	40.13
	4	50.7
	4.78	58.23
	4.82	103.38
	6.38	70.98
	3.93	115.18
	2.87	62.17
	9.4	71.49
	4.47	67.52
	3.6	112.05
	10.32	89.76
	6.36	37.41
	14.97	78.18
	5.11	43.49
	7.56	46.76
	21.39	119.53
	12.9	83.38
	7.41	112.02
	5.26	112.94
	6.68	85.02
	5.93	78.55
	5.78	71.56
	3.87	84.72
	32.36	78.07
	4.47	86.39
	21.39	56.03
	3.57	69.76
	3.17	63.71
	7.74	82.77
	35.48	70.9
	4.67	76.73
	2.62	73.27
	4.73	69.15
	14.83	92.95
	4	80.65
	218.15	73.62
	46.47	68.34
	154.83	66.4
	22.41	46.97
	37.24	55.69
	45.5	64.77
	47.55	108.53
	89.14	116.63
	184.41	58.04
	236.45	87.59
	54.89	77.64
	32.01	137.14
	40.23	148.13
	153.99	124.01
	67.96	90.16
	93.49	132.71
	119.65	85.14
	422.11	213.67
	67.22	102.05
	74.49	140.72
	85.13	131.67
	61.67	103.62
	155.74	103.1
	107.73	90.75
	108.15	120.17
	106.63	92.52
	185	118.55
	174.09	106.03
	142.27	157.77
	283.64	79.39
	4.02	24.02
	66.42	73.37
	118.96	106.23
	138.95	125.6
	46.29	118.58
	191.39	74.82
	136.83	97.75
	41.73	101.76
	98.72	70.86
	140.48	93.55
	91.5	91.13
	30.9
	88.67
	49.81
	43.07
	22.06
	74.25
	68.17
	36.12
	60.9
	53.79
	56.79
	41.42
	19.01
	27.92
	51.04
	39.31
	48.34
	44.26
	46.85
	13.86
	10.62
	5.71
	17.75
	9.27
	12.52
	10.08
	30.51
	16.14
	16.97
	13.7
	2.89
	73.45
	8.88
	4.53
	3.41
	8.43
	9.92
	7.79
	12.49
	4.23
	6.45
	12.15
	13.12
	19.29
	38.63
	19.31
	20.22
	11.95
	29.98
	25.74
	85.8
	23.32
	48.47
	15.75
	14.98
	49.97
	15.81
	41.86
	65.24
	46.18
	17.39
	35.25
	60.05
	15.09
	53.4
	53.8
	49.3
	56.78
	52.18
	73.72
	48.9
	94.33
	246.55
	47.22
	45.7
	32.76
	159.53
	52.16
	8.5
	47.93
	20.11
	35.82
	98.12
	53.08
	74.87
	60.63
	29.31
	58.09
	39.01
	22.53
	52.11
	15.35
	17.9
	26.43
	57.79
	88.05
	31.64
	20.61
	22.84
	22.17
	46.87
	12.03
	17.12
	13.92
	19.49
	19.34
	27.33
	30.55
	48.5
	60.32
	29.39
	38.44
	18.15
	87.14
	17.98
	23.25
	54.24
	78.99
	66.01
	39.81
	60.08
	35.59
	20.51
	31.97
	195.91
	35.76
	48.01
	84.64
	31.96
	16.21
	19.97
	31.93
	19.74
	41.55
	33.85
	56.25
	42.12
	125.98
	21.1
	70.13
	13.28
	133.21
	11.74
	4.24
	2.62
	3.53
	24.25
	3.12
	4.52
	4.3
	13.84
	12.2
	8.57
	9.78
	39.32
	11.86
	11.64
	9.79
	5.47
	12.58
	11.17
	10.62
	7.03
	19.55
	11.8
	6.62
	18.94
	6.32
	6.9
	9.49
	9.81
	6.27
	7.85
	12.14
	12.36
	3.82
	3.12
	9.84
	9.23
	10.71
	5.01
	8.68
	4.02
	8.43
	7.16
	4.47
	9.19
	7.96
	9.7
	9.95
	29.86
	15.61
	13.57
	12.74
	8.03
	3.6
	8.04
	76.42
	9.58
	3.64
	8.83
	70.31
	4.22
	4.45
	6.39
	13.1
	34.12
	11.85
	6.34
	5.11
	3.47
	9.52
	13.44
	10.98
	5.94
	10.35
	7.43
	10.61
	18.11
	6.84
	10.2
	15.29
	10.17
	8.04
	8.63
	11.85
	22.72
	11.18
	14.3
	18.75
	16.94
	14.87
	11.14
	11.65
	15.28
	13.35
	10.83
	8.9
	9.97
	3.99
	8.19
	8.65
	20.83
	26.32
	6.29
	4.84
	4.55
	27.2
	5.65
	20.15
	5.83
	3.22
	10.01
	7.98
	4.69
	9.43
	3.07
	2.58
	3.35
	3.58
	47.88
	10.67
	5.33
	7.1
	8.09
	7.5
	7.54
	18.81
	8.7
	11.28
	7.45
	8.2
	5.22
	9.16
	5.58
	10.35
	11.56
	4.53
	10.58
	7.77
	6.27
	11.46
	9.38
	15.12
	12.22
	27.59
	10.52
	4.7
	4.07
	7.56
	4.08
	2.55
	13.1
	10.52
	8.06
	11.33
	13.9
	8.57
	15.22
	10.58
	12.65
	15.27
	4.04
	3.86
	6.87
	3.92
	4.95
	314.44	66.1
	210.48	94.65
	165.19	61.55
	267.4	66.45
	137.47	55.76
	251.37	86.78
	156.69	76.78
	165.05	59.07
	319.13	80.21
	344.04	60.31
	164.8	55.11
	97.57	49.99
	104.25	112.38
	133.6	42.55
	89.16	59.12
	161.24	45.63
	391.8	89.82
	342.33	45.84
	83.48	97.6
	198	79.45
	134.78	65.97
	162.73	67.84
	278.22	56.48
	151.1	68.21
	247.75	79.43
	137	96.11
	131.85	84.13
	214.82	66.59
	131.87	37.91
	283.23	92.02
	113.68	77.82
	251.85	80.14
	86.41	86.11
	154.69	82.61
	156.4	60.54
	368.62	46.2
	117.69	66.08
	146.92	67.01
	115.16	74.41
	118.51	69.08
	121.78	57.05
	93.63	52.49
	220.66	68.78
	223.79	64.95
	139.98	78.73
	337.93	69.6
	293.53	86.76
	96.66	55.41
	106.94	60.98
	151.3	51.9
	92.82	93.34
	113.53	80.03
	158.9	63.8
	87.84	56.89
	115.64	64.15
	126.4	59.73
	200.86	60.32
	192.93	67.74
	181.34	47.67
	293.48	62.29
	70.16	29.12
	151.91	44.4
	103.14	30.57
	80	28.47
	223.3	38.57
	113.05	65.53
	292.41	78.59
	65.03	63.94
	197.72	83.26
	59.72	52.39
	121.41	56.33
	248	96.46
	136.31	54.53
	271.97	60.26
	193.59	64.24
	364.54	62.56
	242.12	53.68
	132.8	56.76
	92.66	45.96
	66.82	34.69
	176.74	79.04
	154.86	75.24
	153.21	64.12
	272.01	78.34
	103.44	42.16
	113.05	76.28
	334.29	70.87
	87.89	55.53
	123.26	47.39
	98.82	71.3
	175.39	65.62
	131.04	80.71
	145.84	45.45
	252.31	97.64
	276.57	69.17
	162.45	62.27
	82.63	47.8
	80.34	57.86
	115.33	66.38
	112.3	60.96
	85.4	67.04
	196.68	52.48
	124.68	70.04
	106.29	50.84
	263.89	74.22
	93.63	49.01
	90.88	37.03
	114.24	49.97
	184.27	37.24
	107.02	53
	188.44	77.77
	125.96	81.96
	161.65	90.36
	236.02	72.59
	172.15	47.56
	188.5	86.59
	85.68	68.66
	185.36	63.64
	346.67	51.76
	74.22	41.92
	62.48	70.73
	189.26	61.65
	161.41	32.6
	128.32	60.28
	160.77	56.65
	115.55	33.01
	82.83	44.26
	72.83	40.93
	76.26	78.99
	194.74	48.73
	80.54	70.34
	79.44	76.81
	182.43	79.02
	95.81	63.43
	145.49	57.38
	80.73	51.56
	90.08	73.5
	90.73	55.62
	135.22	49.84
	121.12	41.58
	98.02	44.05
	166.97	35.33
	115.15	68.27
	106.24	43.05
	79.52	42.86
	70.9	27.08
	64.49	27.4
	33.86	36.86
	93.05	34.43
	154.46	41.83
	184.84	66.41
	156.79	79.88
	128.42	24.42
	155.62	60.08
	151.2	79.04
	97.78	62.09
	307.49	73.7
	163.7	60.98
	200.24	72.63
	106.29	71.98
	253.56	86.18
	103.88	46.49
	101.77	35.88
	215.23	74
	273.52	58.97
	174.46	58.31
	169.23	64.07
	124.24	42.16
	221.81	40.6
	92.94	46.87
	88.69	33.81
	366.15	82.83
	260.93	67.37
	158.4	51.57
	120.44	66.3
	333.15	93.35
	243.61	91.31
	302.1	84.84
	123	94.4
	166.94	88.81
	97.16	54.28
	160.18	97.93
	124.29	58.54
	87.29	39.44
	60.92	34.14
	128.39	73.41
	159.72	66.31
	92.52	74.31
	85.51	31.12
	190.7	75.96
	102.24	51.28
	72.14	55.67
	85.25	58.36
	92.72	79.22
	344.13	64.98
	58.94	52.85
	147.56	65.88
	262.74	92.88
	40.75	36.07
	327.86	52.29
	324.1	56.42
	344.08	50.79
	126.69	90.46
	221.64	76.62
	120.95	63.09
	99.56	47.21
	83.34	48.75
	62.11	54.65
	178.39	69.12
	266.71	56.13
	160.96	48.88
	98.42	101.18
	68.41	50.92
	177.92	58.78
	93.89	84.23
	82.92	66.63
	147.21	50.52
	316.05	56.79
	122.3	79.71
	316.21	91.48
	81.19	46.48
	384.7	55.56
	254.75	77.58
	270.15	130.37
	84.44	47.14
	213.28	82.4
	159	62.99
	362.56	84.5
	179.61	67.86
	256.29	57.92
	94.48	55.36
	259.75	87.06
	162.18	57.4
	121.5	45.77
	88.73	80.28
	102.82	50.31
	210.83	46.53
	105.54	47.91
	276.45	64.53
	365.84	74.57
	233.62	62.24
	109.66	75.67
	99.23	57.56
	163.48	59.9
	272.61	78.17
	102.01	86.78
	95.2	46.89
	161.08	88.35
	80.94	59.35
	186.39	55.23
	115.85	76.1
	201.3	66.68
	160.53	101.74
	103.57	56.77
	178.5	54.01
	142.11	82.59
	139.83	56.57
	56.92	51.71
	133.9	51.92
	135.63	62.27
	140.31	75.3
	98.67	47.41
	179.57	51.05
	27.99	29.19
	23.03	13.89
	68.43	43.34
	82.59	64.18
	42.19	31
	45.73	47.15
	29.71	46.81
	81.85	31.96
	52.92	35.85
	23.19	23.79
	21.27	16.88
	25.13	43.76
	65.08	34.36
	11.02	15.67
	143.42	73.89
	44.64	37.82
	59.49	22.62
	57.51	46
	103.18	39.96
	214.78	58.43
	88.41	53.06
	65.88	25.22
	89.07	32.57
	41.03	33.28
	26.88	29.74
	65.12	48.29
	207.18	63.26
	52.5	27.32
	41.67	43.1
	46.07	32.55
	54.18	36.4
	31.05	48.46
	34.13	28.79
	68.57	40.12
	26.38	34.76
	27.37	48.69
	48.09	62.68
	29.14	42.64
	40.62	40.65
	66.92	45.03
	26.45	36.71
	33.5	48.67
	88.56	40.71
	45.49	23.93
	25.49	35.2
	29.44	21.64
	86.14	52.79
	46.13	48.93
	34.93	25.1
	40.54	36.84
	51.18	33.45
	32.58	50.19
	58.07	31.48
	33.03	31.64
	37.9	28.1
	51.7	60.28
	55.92	42.85
	74.91	28.3
	30.48	28.74
	63.92	42.14
	28.57	38.71
	66.84	49.05
	36.97	28.64
	31.98	42.35
	35.56	29.25
	59.09	24.97
	34.95	35.41
	26.49	15.63
	32.7	18.93
	22.72	31.79
	30.06	36.85
	72.79	61.41
	71.56	49.54
	98.54	46.99
	56.02	27.01
	15.56	17.72
	30.97	46.13
	173.22	27.51
	50.57	31.97
	51.23	27.51
	25.29	31.7
	24.64	28.16
	36.37	29.49
	49.64	31.28
	24.67	11.28
	58.4	39.6
	24.98	32.98
	55.49	38.37
	27.75	31.07
	27.2	37.32
	118.18	52.55
	26.89	25.94
	46.87	47.3
	44.9	24.1
	86.51	41.91
	74.65	30.47
	59.75	38.92
	117.01	53.91
	110.65	26.9
	44.33	27.77
	80.21	49.6
	24.43	16.73
	106.27	29.9
	101.49	40.48
	52.53	61.74
	21.94	51.18
	28.02	63.36
	55.31	47.8
	24.71	49.51
	62.96	32.07
	26.23	28.65
	24.28	30.34
	31.76	52.6
	73.19	35.39
	25.85	37.3
	18.11	26.49
	68.36	32.12
	22.85	22.53
	37.02	20.37
	35.53	39.77
	33.83	28.25
	28.22	24.75
	101.15	55.08
	109.13	50.78
	45.48	27.2
	30.22	34.82
	30.57	27.4
	105.07	56.84
	30.74	33.29
	37.55	34.11
	73.59	26.93
	92.87	28.71
	89.37	39.23
	93.51	24.2
	27.26	16.61
	54.72	22.61
	108.63	42.99
	75	32.43
	29.11	32.48
	39.26	29.3
	57.06	29.51
	26.83	41.64
	26.58	25.98
	37.39	27.83
	95.09	29.85
	65.92	22.38
	31.78	23.46
	119.34	35.39
	33.11	33.67
	144.6	31.18
	70.38	41.42
	79.22	29.72
	47.27	25.65
	59.43	38.21
	21.72	19.96
	45.28	29.6
	77.33	45.45
	34.11	17.37
	73.04	35.57
	50.35	38.21
	41.94	25.05
	30.24	13.32
	49.84	31.37
	31.32	24.25
	34.88	28.12
	52.64	22.57
	88.45	34.49
	24.76	43.03
	34.59	24.75
	122.36	30.27
	114.2	39.77
	28.98	47.04
	37.1	41.26
	46.51	20.6
	31.53	30.46
	45.72	43.52
	64.72	41.33
	74.39	43.01
	81.44	39.33
	30.19	31.11
	36.29	26.97
	27.12	25.86
	25.04	36.08
	40.01	22.02
	17.44	19.36
	21.75	28.43
	93.47	28.27
	30.81	44.93
	36.43	21.8
	43.78	23.61
	95.55	32.61
	39.37	49.14
	32.61	23.25
	74.7	19.47
	86.69	51.79
	51.94	33.44
	25.48	30
	46.4	34.62
	84.23	29.41
	51.88	32.82
	22.43	13.74
	102.21	35.36
	98.13	32.28
	83.11	22.07
	53.48	43.45
	21.99	26.65
	40	34.57
	40.23	34.03
	32.71	31.38
	135.07	36.91
	40.39	27.13
	15.44	18.03
	29.56	43.3
	113.68	23.78
	67.95	32.45
	28.27	24.48
	47.74	35.46
	27.5	19.39
	56.41	33.87
	137.15	42.87
	35.16	24.97
	138.23	42.89
	80.82	42.66
	35.71	32.45
	50.53	52.45
	151.44	43.11
	40.72	63.03
	72.83	33.14
	60.2	32.62
	106.87	57.98
	101.28	30.98
	34.82	24.29
	34.3	25.13
	65.1	44.08
	40.45	41.25
	44.25	32.46
	35.98	34
	53.94	22.26
	28.43	13.8
	30.4	26.17
	38.67	44.71
	92.79	53.76
	30.24	29.51
	48.79	19.81
	38.77	30.63
	33.97	35.82
	40.93	40.86
	48.42	30.55
	29.7	30.6
	58.54	30.83
	35.53	32.79
	44.03	31.9
	26.17	18.19
	44.28	38.11
	25.65	55.35
	25.19	45.98
	139.14	65.07
	37.04	36.04
	61.32	46.94
	62.69	42.56
	40.98	23.11
	79.27	46.06
	59.62	43.2
	48.31	32.56
	25.25	32.42
	72.7	26.97
	32.52	29.3
	33.01	31.71
	24.09	33.98
	13.02	52.08
	93.84	31.9
	31.56	43.78
	49.85	35.32
	32.97	30.45
	74.71	38.26
	39.8	36.18
	67.78	33.87
	49.87	28.42
	96.31	50.71
	63.79	50.77
	29.2	31.61
	55.1	35.8
	21.25	19.66
	23.77	32.38
	21.23	41.7
	76.9	34.17
	25.25	37.96
	39.87	25.49
	34.78	25.73
	61.08	26.56
	52.47	32.01
	83.26	37.33
	31.18	31.68
	26.45	26.17
	27.36	59.8
	40.05	44.39
	42.26	45.59
	35.93	37.93
	30.32	22.83
	32.39	37.04
	87.28	53.41
	41.67	41.81
	37.23	28.33
	14.93	74.25
	94.97	53.49
	38.62	50.09
	78.57	29.08
	59.33	40.6
	40.18	25.74
	42.95	31.87
	54.32	22.75
	60.27	30.04
	26.4	38.55
	86.53	39.18
	24.41	31.3
	28.83	37.27
	97.49	40.77
	155.42	43.45
	37.11	31.79
	74.52	47.45
	82.87	39.97
	13.14	72.82
	141.26	57.46
	126.93	34.08
	62.46	30.68
	52.42	31.66
	50.38	34.47
	60.37	34.06
	31.77	31.48
	36.26	38.28
	17.76	124.63
	38.17	25.53
	67.96	21.71
	31.39	31.69
	34.62	36.4
	37.3	39.69
	41.99	23.38
	32.06	19.02
	30.81	43.83
	76.93	34.28
	41.26	31.43
	56.74	56.82
	24.74	40.24
	32.12	51.02
	78.65	36.37
	25.71	30.12
	27.93	32.22
	43.23	31.82
	27.45	25.68
	77.86	31.4
	35.06	36.04
	21.64	36.88
	50.64	25.67
	26.91	16.96
	21.04	23.02
	22.67	19.28
	37.86	63.77
	33.17	16.79
	127.94	73.18
	74.41	56.31
	39.22	42.13
	47.41	52.79
	23.49	27.02
	153.17	34.72
	180.17	57.48
	58.19	22.36
	30.16	24.34
	50.26	26.86
	166.17	46.31
	24.37	33.67
	29.68	29.23
	37.79	32.03
	81.77	38.26
	308.46	35.61
	29.22	36.14
	22.12	24.8
	30.7	23.46
	31.68	46.3
	28.34	23.85
	31.71	22.13
	99.73	41.88
	74.71	38.9
	52.85	34.99
	70.04	46.85
	102.07	28.17
	30.17	35.71
	25.84	22.22
	23.84	21.48
	28.97	40.4
	32.7	81.38
	24.62	32.97
	29.78	26.51
	68.43	52.01
	36.04	24.66
	35.65	28.21
	52.51	41.88
	45.02	32.03
	36.69	40.3
	30.45	21.59
	34.34	27.67
	28.02	36.16
	111.1	31.46
	30.32	32.76
	55.84	30.55
	34.75	15.41
	54.8	39.69
	48.49	37.11
	51.28	34.45
	47.08	28.53
	50.96	26.36
	28.1	38.18
	29.34	26.26
	29.62	35.65
	20.63	32.25
	18.21	25.3
	45.13	46.8
	34.2	44.85
	75.93	54.3
	26.52	27.48
	54.3	52.96
	28.76	30.08
	38.46	34.02
	68.9	25.99
	43.64	38.87
	83.15	45.21
	98.39	40.39
	24.91	29.46
	97.73	28.22
	33.15	38.39
	30.58	28.74
	23.44	24.82
	31.36	29.64
	91.62	34.74
	106.4	55.25
	64.2	56.23
	51.27	41.36
	172.06	36
	53.99	36.19
	92.05	47.14
	71.48	46.5
	49.63	38.53
	38.71	54.49
	62.86	34.34
	33.95	26.2
	26.31	27.14
	31.47	21.93
	26.88	57.31
	93.72	39.45
	67.23	36.3
	22.35	41.38
	27.83	42.14
	52.69	24.16
	21.73	20.56
	28.91	25.63
	80.96	19.98
	17.82	105.62
	18.42	88.79
	14.52	110.76
	25.69	100.04
	21.59	142.59
	18.11	126.47
	16.12	134.93
	30.64	117.62
	33.01	123.11
	21.3	185.42
	16.61	160.2
	25.49	115.3
	21.3	97.23
	17.08	82.58
	143.59	114.44
	17.13	102.48
	13.72	137.62
	20.83	103.31
	17.41	96.67
	20.89	123.14
	18.61	163.73
	38.99	154.42
	21.51	156.45
	16.2	114.69
	16.13	154.36
	12.13	152.48
	19.91	125.27
	3.23	70.94
	8.86	124.72
	9.71	119.94
	13.45	115.2
	42.48	151.06
	8.59	165.47
	18.46	203.49
	16.78	146.56
	22.81	81.91
	17.31	150.21
	26.21	125.73
	35.19	113.47
	31.43	133.81
	19.67	71.88
	19.66	119.02
	18.23	102.4
	17.15	151.64
	20.07	102.38
	19.09	139.38
	11.73	106.18
	12.37	146.27
	22.5	132.09
	15.08	114.45
	17.47	168.17
	21.42	164.91
	16.4	112.09
	49.82	182.24
	17.15	147.11
	15.47	102.7
	15.73	104.22
	12.75	164.89
	15.13	141.3
	14.44	131.84
	25.04	135.08
	7.11	112.44
	9.4	114.14
	3.97	88.03
	20.63	109.61
	37.98	105.2
	19.37	131.45
	19.15	120.2
	17.17	123.18
	19.11	103.51
	16.5	103.6
	12.64	88.01
	17.44	95.14
	47.41	150.08
	22.74	116.1
	20.7	121.43
	19.2	158.78
	21.69	65.16
	34.16	127.08
	18.87	124.94
	34.95	125.09
	29.86	125.32
	17.86	110.43
	12.75	113.26
	13.02	110.32
	16.99	155.49
	20.48	158.01
	16.4	127.43
	10.19	142.88
	18.8	120.65
	38.75	98.33
	17.49	128.72
	11.75	141.92
	10.81	147.34
	40.57	272.21
	36.11	112.6
	12.88	136.77
	12.28	119.41
	23.5	128.02
	25.82	181.96
	10.56	139.87
	12.02	133
	25.19	119.83
	12.41	140.46
	14	83.41
	25.16	147.67
	20.03	138.93
	41.06	168.51
	34.41	124.26
	19.14	74.06
	19.28	118.37
	21.97	112.75
	11.96	122.92
	15.82	161.33
	21.05	113.26
	15.86	116.34
	33.84	104.31
	27.09	160.35
	10.84	123.4
	18.83	158.84
	9.76	117.97
	8.61	88.56
	25.75	140.6
	14.47	98.46
	11.24	117.65
	10.57	117.66
	12.45	104.93
	43.46	211.41
	15.4	181.68
	10.01	110.54
	14.34	108.61
	11.36	113.12
	9.17	99.35
	5.96	87.19
	9.5	149.66
	18.13	114.59
	11.84	192.53
	40.91	117.3
	15.62	116.42
	14.34	114.96
	13.93	105.06
	21.75	112.51
	22.36	128.1
	78.9	88.31
	11.42	87.53
	11.41	117.13
	23.38	84.66
	20.97	94.37
	15.39	116.75
	10.98	76.47
	20.22	157.45
	11.92	118.44
	59.09	115.14
	12.64	249.24
	18.56	137.3
	9.43	116.44
	14.3	141.71
	12.91	92.9
	26.45	138.57
	28.23	114.94
	12.83	106.42
	17.57	109.2
	14.33	164.65
	15.3	92.2
	16.45	123.98
	9.96	139.9
	18.56	133.02
	15.39	126.43
	13	103.81
	13.94	114.68
	14.94	106.57
	15.07	93.79
	16.19	78.41
	11.01	122.22
	9.62	156.19
	25.76	101.87
	22.66	113.09
	31.83	99.56
	31.62	135.91
	15.34	125.74
	13.17	119.37
	12.18	172.66
	20.32	177.83
	16.75	121.2
	49.04	160.42
	17.28	95.59
	15.4	114.76
	23.51	133.37
	10.34	83.71
	14.85	86.68
	32.98	196.25
	13.6	96.72
	16.2	80
	12.88	120.42
	8.35	101.14
	35.67	319.67
	15.65	138.59
	13.56	120.67
	14.07	81.31
	15.62	140.17
	16.74	119.05
	10.04	126.12
	10.96	159.41
	8.75	92.15
	9.85	172.73
	10.73	68.06
	17.22	121.12
	10.89	158.07
	22.8	153.68
	8.89	93.39
	14.39	188.16
	12.72	114.77
	14.4	66.18
	15.21	67.76
	21.49	187.88
	12.75	161.24
	10.45	130.47
	10.23	193.19
	8.25	139.93
	11.54	120.12
	11.03	118.35
	8.5	106.1
	12.02	121.25
	23.9	136.53
	9.21	113.95
	10.23	126.73
	11.93	97.53
	48.21	115.28
	11	105.81
	7.78	81.89
	13.3	92.56
	13.63	88.24
	44.33	322.43
	12.95	105.51
	22.24	164.93
	14.15	139.25
	50.08	102.67
	8.99	114.76
	24.09	164.81
	8.39	102.84
	13.49	109.94
	33.13	154.5
	7.29	105.24
	7.82	99.24
	12.98	96.25
	6.35	90.93
	6.67	84.18
	8.31	91.44
	12.86	91.55
	15.6	163.56
	6.81	80.41
	7.47	96.75
	10.48	135.17
	12.98	103.3
	8.74	182.57
	11.29	99.97
	18.87	83.15
	75.7	42.42
	12.6	95.78
	4.61	66.03
	10.36	100.64
	10.82	109.36
	23	133.79
	70.94	117.83
	13.77	95.08
	11.92	122.32
	18.43	113.38
	9.23	48.35
	29.45	152.43
	12.94	70
	14.68	114.18
	19.24	102.38
	14.36	122.08
	17.03	111.34
	13.83	137.27
	17.92	133
	30.43	149.95
	17.36	124.67
	29.17	132.23
	14.32	106.58
	27.06	186.03
	20.74	112.43
	20.46	159.48
	16.84	162.27
	13.83	143.65
	16.56	121.72
	10.79	126.1
	16.34	200.27
	18.29	168.59
	18.53	219.24
	14.59	134.91
	12.94	109.39
	12.33	107.59
	28.04	97.12
	42.96	125.56
	11.56	118.16
	15	95.8
	16.16	126.37
[truncated: 3,331 more rows]
[truncated: 2 more columns]

## Sheet: Fig7
Panel a: immunoreactive cells in the mCherry+ population in DG	Non-treated		Vehicle		1st CNO		2nd CNO
	cFos	FosB	cFos	FosB	cFos	FosB	cFos	FosB
	0	0	0	0	85	30	15	35
	0	0	10	0	90	5	20	55
	0	0	0	0	10	0	45	50
	0	0	0	0	30	0	30	25
	5	0	0	0	75	15	55	40
	20	20			95	65	0	50
	10	0			10	35	55	85
					100	100	5	10
					45	90	0	65
							0	70
							5	50
							0	5
							0	0
							0	20
Panel b: immunoreactive cells in the mCherry+ population in CA1	Non-treated		Vehicle		1st CNO		2nd CNO
	cFos	FosB	cFos	FosB	cFos	FosB	cFos	FosB
	2	36	2	18	70	24	78	92
	18	18	2	6	20	0	38	54
	18	6	0	0	86	14	88	82
	0	0	0	0	46	10	26	40
	0	24	0	0	30	2	84	72
	0	0			78	14	40	84
	0	0			42	36	84	82
					40	14	76	88
					14	18	66	84
							86	88
							30	38
							50	86
							2	34
							98	98

## Sheet: Fig 8
Panel b: deltaFosB fluorescence intensity. (a.u.) - Only positive values after fluorescence subtraction	Home cage (HC)	Spaced training (ST)	Daily training (DT)
	0.0328	0.0164	0.0217
	0.0508	0.0166	0.0318
	0.0656	0.0173	0.0363
	0.0702	0.0173	0.0377
	0.0833	0.0182	0.0435
	0.0847	0.0417	0.0546
	0.1017	0.0435	0.1035
	0.1228	0.0833	0.1042
	0.1304	0.0869	0.1228
	0.1379	0.0869	0.1296
	0.1458	0.087	0.1551
	0.1489	0.1087	0.1957
	0.1522	0.1148	0.2084
	0.1667	0.1187	0.2242
	0.1667	0.1454	0.2546
	0.1754	0.1551	0.2609
	0.1875	0.2069	0.2692
	0.2105	0.2334	0.2882
	0.2341	0.2554	0.3104
	0.2391	0.2712	0.3112
	0.2742	0.2759	0.3333
	0.2787	0.2834	0.3393
	0.2857	0.3409	0.3404
	0.3035	0.3448	0.3442
	0.3143	0.3696	0.3793
	0.3148	0.375	0.383
	0.3273	0.4	0.3969
	0.3405	0.4068	0.4067
	0.3585	0.413	0.4099
	0.3667	0.4348	0.4222
	0.4	0.4545	0.4255
	0.4286	0.459	0.4565
	0.4792	0.4667	0.4565
	0.4815	0.5	0.4576
	0.4889	0.5	0.4754
	0.5	0.5098	0.5217
	0.5273	0.5156	0.5273
	0.5334	0.5208	0.5666
	0.5435	0.5218	0.6087
	0.5438	0.5255	0.6087
	0.5532	0.5322	0.6226
	0.5745	0.5357	0.6296
	0.5862	0.5574	0.6522
	0.5926	0.5574	0.6786
	0.6071	0.5661	0.7018
	0.6444	0.587	0.7241
	0.6667	0.5902	0.7288
	0.6739	0.6167	0.746
	0.6957	0.6226	0.7609
	0.7414	0.6304	0.7797
	0.7547	0.6333	0.7917
	0.7903	0.6451	0.8085
	0.8724	0.6482	0.8136
	0.88135	0.6521	0.8214
	0.8965	0.6521	0.8364
	0.9149	0.6596	0.8393
	0.9375	0.661	0.8479
	0.9473	0.6667	0.85
	0.9565	0.6667	0.873
	0.9667	0.6875	0.875
	1	0.6886	0.8913
	1.0173	0.7076	0.9
	1.0328	0.7447	0.9375
	1.0334	0.7678	0.9565
	1.1147	0.7895	0.9783
	1.1228	0.8	0.9831
	1.1277	0.8	1
	1.1333	0.8039	1
	1.1739	0.8103	1.0213
	1.1865	0.8334	1.0217
	1.2084	0.8387	1.0625
	1.2143	0.8718	1.0834
	1.25	0.8793	1.0926
	1.2678	0.9555	1.0952
	1.2807	0.9661	1.1072
	1.2826	0.9783	1.1277
	1.2889	1	1.1333
	1.2931	1	1.1455
	1.3214	1.0345	1.1851
	1.383	1.0345	1.1896
	1.3889	1.082	1.1957
	1.4	1.0833	1.2128
	1.4407	1.1064	1.2363
	1.4545	1.1187	1.2408
	1.4643	1.1207	1.2456
	1.4655	1.15	1.25
	1.5636	1.1525	1.2581
	1.6035	1.159	1.2609
	1.6334	1.1666	1.3261
	1.6491	1.1818	1.3393
	1.6596	1.1886	1.3509
	1.6842	1.1887	1.3667
	1.8772	1.1956	1.3846
	1.9167	1.1964	1.3958
	1.9322	1.2131	1.4
	1.9362	1.2167	1.4
	1.9565	1.2174	1.4091
	1.95651	1.2174	1.4545
	1.9623	1.2391	1.5166
	1.9649	1.2459	1.5264
	2.0227	1.2542	1.5439
	2.0371	1.2586	1.5535
	2.0517	1.2609	1.5666
	2.0526	1.2759	1.5965
	2.0652	1.2833	1.6072
	2.0667	1.2979	1.6101
	2.1	1.3405	1.617
	2.1086	1.3636	1.6333
	2.1356	1.3667	1.6415
	2.2223	1.383	1.644
	2.2322	1.3859	1.6739
	2.2373	1.3958	1.6956
	2.2456	1.4	1.7143
	2.2787	1.4	1.7242
	2.3104	1.413	1.7414
	2.3478	1.4347	1.75
	2.3818	1.4386	1.7628
	2.3965	1.4483	1.8044
	2.413	1.5172	1.8125
	2.4348	1.5333	1.8519
	2.451	1.5594	1.8666
	2.4681	1.569	1.8833
	2.4843	1.579	1.9344
	2.5254	1.5818	1.9667
	2.5424	1.587	1.9825
	2.629	1.62068	1.9831
	2.6607	1.629	2
	2.6613	1.63462	2.0164
	2.6667	1.6603	2.0166
	2.7308	1.6667	2.0218
	2.7333	1.6818	2.0358
	2.7455	1.6957	2.0416
	2.7736	1.7143	2.0793
	2.8261	1.7222	2.0834
	2.8261	1.7272	2.1
	2.8545	1.7292	2.1475
	2.9491	1.7321	2.1521
	2.95	1.7334	2.1579
	2.9649	1.7392	2.1607
	2.9833	1.7609	2.1666
	3	1.7609	2.1667
	3.0218	1.7678	2.1724
	3.0667	1.7719	2.1875
	3.0678	1.7742	2.1956
	3.1167	1.7758	2.2373
	3.1526	1.7833	2.2392
	3.2391	1.8	2.25
	3.2666	1.8136	2.2632
	3.2826	1.8222	2.2708
	3.3404	1.8261	2.2858
	3.4655	1.85	2.2951
	3.5306	1.8542	2.3044
	3.5532	1.871	2.305
	3.5862	1.8913	2.3065
	3.5893	1.8936	2.3261
	3.625	1.9138	2.339
	3.6792	1.9194	2.413
	3.7084	1.9345	2.55
	3.7636	1.9348	2.5582
	3.8276	1.9423	2.5667
	3.9111	1.94911	2.5738
	3.9123	1.9623	2.6087
	3.913	1.9636	2.65
	3.913	1.9833	2.6538
	3.9131	2	2.6613
	3.9667	2	2.6896
	3.9667	2.0175	2.6949
	3.9767	2.0212	2.6957
	4	2.037	2.7018
	4.0444	2.0435	2.7018
	4.1087	2.0509	2.7084
	4.2	2.0535	2.7333
	4.2391	2.0653	2.7391
	4.25	2.0682	2.7609
	4.2609	2.0851	2.7637
	4.2777	2.1111	2.7826
	4.3261	2.1167	2.7826
	4.3685	2.1273	2.7833
	4.383	2.1311	2.8393
	4.383	2.1739	2.85
	4.4407	2.1957	2.8542
	4.4531	2.2	2.8936
	4.4828	2.2	2.9433
	4.6304	2.2046	2.9678
	4.6522	2.2132	2.9818
	4.6981	2.228	2.9837
	4.75	2.2364	3
	4.8	2.25	3
	4.8298	2.2608	3.0175
	4.9016	2.26092	3.0179
	4.9375	2.2759	3.0645
	5	2.2963	3.1186
	5.0222	2.3051	3.1521
	5.0984	2.3125	3.1818
	5.1041	2.3158	3.1864
	5.1129	2.3443	3.1875
	5.1965	2.3617	3.1897
	5.2281	2.3666	3.2083
	5.2341	2.3921	3.2167
	5.2373	2.4035	3.2241
	5.2657	2.4286	3.2242
	5.2904	2.4333	3.2291
	5.3443	2.4483	3.2392
	5.4068	2.4576	3.2766
	5.4131	2.4584	3.2857
	5.4167	2.4737	3.3455
	5.4222	2.4782	3.362
	5.4314	2.48	3.4167
	5.4348	2.4822	3.4406
	5.4822	2.4898	3.4565
	5.5	2.5082	3.459
	5.5179	2.5088	3.4807
	5.5333	2.5173	3.4821
	5.5536	2.5254	3.5
	5.5555	2.5435	3.5085
	5.569	2.5652	3.5217
	5.6207	2.5666	3.5333
	5.6546	2.587	3.5357
	5.7193	2.625	3.5556
	5.7834	2.6406	3.5652
	5.8449	2.65	3.5869
	5.8478	2.6607	3.587
	5.85	2.6667	3.5892
	5.9149	2.6667	3.5901
	5.9649	2.6834	3.6087
	6.0178	2.7018	3.625
	6.0702	2.7213	3.6296
	6.0754	2.7321	3.6721
	6.1304	2.7708	3.6981
	6.1305	2.8043	3.7045
	6.1834	2.8148	3.7301
	6.2882	2.8197	3.7414
	6.4311	2.8246	3.7551
	6.5	2.8333	3.7592
	6.5	2.8571	3.7609
	6.5555	2.8572	3.7818
	6.566	2.8696	3.7826
	6.6557	2.8704	3.7917
	6.7322	2.87094	3.7966
	6.7333	2.9	3.85
	6.8571	2.9032	3.8833
	6.9167	2.9167	3.8833
	6.9508	2.9334	3.9
	7	2.9375	3.9394
	7.0351	2.9444	4
	7.0357	2.9565	4.0157
	7.2	2.9833	4.0434
	7.2204	3	4.0639
	7.2222	3	4.0806
	7.2391	3	4.0889
	7.2542	3.0217	4.1053
	7.2777	3.0322	4.1207
	7.3064	3.0333	4.1385
	7.3125	3.0339	4.1521
	7.3636	3.1017	4.2222
	7.3667	3.1042	4.2273
	7.3709	3.1087	4.25
	7.4167	3.1304	4.2741
	7.4348	3.1754	4.2826
	7.5345	3.1755	4.3148
	7.5614	3.1775	4.326
	7.6071	3.1833	4.3334
	7.6182	3.1967	4.3555
	7.7069	3.2097	4.3667
	7.7069	3.2167	4.4426
	7.7302	3.2307	4.5081
	7.8913	3.2333	4.5283
	7.9	3.2341	4.5439
	7.9166	3.2667	4.6171
	7.9783	3.2982	4.625
	8.0176	3.3226	4.6364
	8.0435	3.3333	4.6383
	8.1053	3.3654	4.6666
	8.1087	3.3929	4.6809
	8.1719	3.4043	4.6957
	8.1956	3.413	4.7193
	8.2244	3.4348	4.7541
	8.2631	3.4406	4.7741
	8.3	3.4468	4.9444
	8.3685	3.4821	4.9565
	8.3729	3.4834	4.9688
	8.4	3.5	4.9824
	8.4043	3.5185	5.037
	8.4062	3.5209	5.0653
	8.5172	3.5471	5.0909
	8.5333	3.54837	5.0952
	8.5593	3.5593	5.0952
	8.6981	3.5738	5.1017
	8.7963	3.579	5.1035
	8.8644	3.5833	5.1162
	8.8696	3.5932	5.125
	8.8983	3.5957	5.1333
	9.0175	3.5958	5.1482
	9.1379	3.6032	5.1489
	9.1897	3.6066	5.1522
	9.1967	3.6296	5.1703
	9.2097	3.6445	5.1956
	9.2391	3.6507	5.2167
	9.2916	3.6557	5.2174
	9.3667	3.6607	5.2174
	9.4	3.7021	5.2344
	9.4	3.7213	5.2445
	9.4042	3.7242	5.2553
	9.5869	3.7333	5.2834
	9.6522	3.7392	5.2917
	9.6552	3.7541	5.3167
	9.7119	3.7556	5.326
	9.7322	3.7586	5.3654
	9.7333	3.7872	5.4167
	9.7818	3.7916	5.4285
	9.8594	3.8043	5.4375
	9.8644	3.8333	5.5088
	9.8814	3.8333	5.5151
	9.8834	3.8364	5.5333
	9.8889	3.84787	5.5439
	9.9333	3.8688	5.5574
	9.9642	3.8688	5.5902
	10.0167	3.8772	5.5957
	10.0435	3.898	5.6167
	10.0546	3.9152	5.625
	10.1312	3.9508	5.6304
	10.1333	3.96553	5.6393
	10.1333	3.9839	5.6429
	10.2143	4	5.6491
	10.3192	4	5.6666
	10.4717	4.0218	5.6724
	10.5246	4.0218	5.6842
	10.5435	4.0509	5.6852
	10.617	4.0526	5.7018
	10.6667	4.0625	5.7112
	10.6719	4.1	5.75
	10.75	4.1035	5.7541
	10.7705	4.1064	5.7708
	10.7858	4.1071	5.7858
	10.7872	4.1087	5.7872
	10.8305	4.1273	5.7873
	10.8334	4.1333	5.8033
	10.8696	4.15	5.8043
	10.9629	4.1775	5.8222
	10.9683	4.2	5.8222
	10.9818	4.2174	5.8333
	11.0217	4.2623	5.8478
	11.05	4.2826	5.8478
	11.1091	4.2982	5.8688
	11.1273	4.3276	5.8695
	11.3225	4.3333	5.9285
	11.3478	4.3384	5.9302
	11.3571	4.347	5.9348
	11.3684	4.3559	5.9348
	11.3913	4.356	5.9796
	11.5088	4.356	6
	11.5178	4.3667	6
	11.6034	4.3696	6.05
	11.6111	4.3704	6.0545
	11.6785	4.3833	6.0625
	11.6785	4.3929	6.0656
	11.7709	4.4107	6.0666
	11.7742	4.4238	6.1186
	11.9333	4.4464	6.1277
	11.9566	4.459	6.1458
	11.9825	4.463	6.15
	12	4.4666	6.1555
	12.25	4.4833	6.1803
	12.2982	4.5088	6.1914
	12.3019	4.5095	6.2174
	12.3036	4.5263	6.2333
	12.3696	4.5409	6.2459
	12.45	4.5434	6.2609
	12.5833	4.5435	6.2712
	12.6739	4.5439	6.2917
	12.7797	4.5625	6.3043
	12.8197	4.5636	6.3192
	12.8462	4.5745	6.3387
	12.8636	4.5833	6.3928
	12.9123	4.5869	6.3958
	12.9286	4.6035	6.3958
	12.9444	4.625	6.4167
	12.9455	4.65	6.4333
	13.0217	4.6546	6.4348
	13.0426	4.6666	6.4566
	13.0851	4.6739	6.5333
	13.2242	4.678	6.5438
	13.2759	4.7069	6.5532
	13.3019	4.7143	6.6041
	13.3913	4.7174	6.6305
	13.4827	4.7241	6.6379
	13.5095	4.746	6.6491
	13.5762	4.75	6.6522
	13.6102	4.75	6.6522
	13.6304	4.7826	6.7046
	13.6305	4.7931	6.7174
	13.6441	4.7955	6.7447
	13.7288	4.8104	6.7759
	13.7826	4.8666	6.8043
	13.7931	4.8696	6.8225
	13.8103	4.8724	6.8245
	13.8548	4.8727	6.8409
	13.8572	4.8913	6.8696
	13.8913	4.8913	6.871
	13.9148	4.9074	6.9016
	13.9649	4.9166	6.9259
	14.0435	4.9167	6.9388
	14.0833	4.93444	6.9388
	14.1017	4.9348	6.9546
	14.2	4.9555	6.9782
	14.2281	4.9565	6.9821
	14.25	4.9649	7.0172
	14.2826	4.9787	7.0172
	14.3158	4.9795	7.0213
	14.3158	4.9815	7.0317
	14.3409	5	7.0435
	14.3833	5.00002	7.0435
	14.4285	5.0178	7.087
	14.5217	5.0339	7.1
	14.6087	5.0339	7.1064
	14.625	5.0426	7.1167
	14.7826	5.0492	7.125
	14.8947	5.0652	7.1312
	14.9811	5.0655	7.1379
	15	5.0667	7.174
	15.0175	5.0678	7.2
	15.0435	5.1	7.2459
	15.125	5.1228	7.2623
	15.1637	5.1429	7.3036
	15.3559	5.1482	7.326
	15.3695	5.1555	7.3281
	15.4	5.1833	7.3617
	15.4042	5.1875	7.3729
	15.4285	5.1915	7.3834
	15.6727	5.2	7.3965
	15.7637	5.2167	7.4
	15.7895	5.2167	7.4469
	15.8104	5.2174	7.5
	15.8421	5.2444	7.5
	15.8813	5.2456	7.5
	15.9152	5.2459	7.5306
	15.9348	5.25	7.5333
	15.9821	5.2609	7.5409
	16.2449	5.2623	7.5532
	16.4737	5.2885	7.5652
	16.5556	5.3044	7.6
	16.8254	5.3334	7.6087
	16.8479	5.3442	7.625
	16.8772	5.3667	7.6383
	17.0714	5.3696	7.6522
	17.2609	5.3773	7.6779
	17.3125	5.3777	7.7143
	17.3333	5.383	7.7167
	17.3393	5.383	7.7586
	17.4445	5.3833	7.7659
	17.5345	5.4098	7.7742
	17.5484	5.4334	7.7778
	17.8511	5.4464	7.8136
	17.9318	5.4562	7.8181
	17.9362	5.49997	7.826
	18	5.5	7.8261
	18.1864	5.5319	7.8723
	18.2904	5.5333	7.8913
	18.4893	5.5902	7.8958
	18.5088	5.5958	7.9311
	18.6	5.6	7.9348
	18.6936	5.6034	7.9565
	18.7241	5.623	7.9566
	18.7759	5.62906	7.9783
	19	5.6304	8
	19.1042	5.6394	8
	19.1725	5.6521	8.0217
	19.1739	5.6522	8.0653
	19.2711	5.6667	8.0893
	19.3265	5.6834	8.0909
	19.4912	5.6852	8.0968
	19.6834	5.7143	8.1087
	19.6964	5.7258	8.1228
	19.9483	5.7273	8.1276
	19.983	5.7392	8.1521
	20.0652	5.7447	8.1591
	20.375	5.7857	8.1702
	20.4035	5.7873	8.1875
	20.5556	5.8032	8.2034
	20.9348	5.8064	8.2143
	21.5454	5.8305	8.3333
	21.8449	5.8596	8.3333
	22.383	5.8913	8.3696
	22.4782	5.8913	8.3809
	22.5283	5.9131	8.3965
	22.6415	5.9149	8.4444
	22.9153	5.9152	8.4565
	23.2834	5.9566	8.4782
	23.2909	5.9782	8.4808
	23.625	5.9782	8.4815
	23.7679	5.9828	8.4918
	24.5435	5.983	8.5
	25.0416	6	8.5111
	25.2414	6	8.5217
	26.0213	6.0182	8.574
	26.0652	6.0444	8.5862
	26.4565	6.0484	8.5958
	26.4918	6.082	8.6886
	27.149	6.087	8.6896
	29.1731	6.1087	8.6936
	29.5862	6.1207	8.7193
	29.8889	6.1277	8.7457
	33.1276	6.1509	8.7758
	33.7174	6.1579	8.7797
	35.4576	6.1667	8.7818
	36.3833	6.2	8.7931
	38	6.2	8.836
	43.5778	6.2456	8.8367
	44.1283	6.2631	8.8542
	50.7049	6.2778	8.8542
	63.6739	6.2857	8.9017
	65.6101	6.3115	8.913
	70.5652	6.3158	8.9783
	74.8478	6.3617	8.9787
	133.1952*	6.3729	8.9818
		6.3818	8.9834
		6.4098	9.0417
		6.4286	9.05
		6.4347	9.0527
		6.4376	9.0715
		6.4407	9.1333
		6.4445	9.2174
		6.4667	9.2222
		6.4737	9.234
		6.4746	9.2456
		6.4915	9.2777
		6.5	9.2787
		6.5106	9.3
		6.5161	9.3334
		6.5345	9.3695
		6.5455	9.4131
		6.55	9.4166
		6.5593	9.4516
		6.5807	9.4667
		6.5932	9.4898
		6.6	9.5
		6.6333	9.5
		6.6415	9.5532
		6.7174	9.5652
		6.7213	9.5744
		6.7234	9.5789
		6.7391	9.5893
		6.7447	9.6035
		6.75	9.6167
		6.75	9.6271
		6.7619	9.6428
		6.7759	9.6721
		6.7954	9.6909
		6.8	9.7667
		6.8043	9.8245
		6.8095	9.8333
		6.8261	9.8444
		6.8448	9.85
		6.8549	9.8511
		6.8936	9.8696
		6.9	9.8814
		6.9	9.8837
		6.913	9.9
		6.9149	9.913
		6.9259	9.9259
		6.9491	9.9286
		6.9516	9.95
		6.9545	9.9565
		6.9783	9.9565
		6.983	10.0357
		7	10.0363
		7.0175	10.0385
		7.0445	10.0434
		7.0667	10.0517
		7.0833	10.0793
		7.1072	10.1
		7.1166	10.125
		7.12503	10.1458
		7.12764	10.1459
		7.1379	10.1667
		7.1428	10.1915
		7.1525	10.1915
		7.17025	10.1956
		7.1739	10.2069
		7.1818	10.25
		7.2	10.2542
		7.2167	10.2608
		7.2542	10.2667
		7.2666	10.3044
		7.2759	10.3158
		7.2807	10.3166
		7.2807	10.3333
		7.2857	10.3334
		7.3016	10.4256
		7.3044	10.4565
		7.32	10.4746
		7.3276	10.4889
		7.3333	10.4905
		7.3333	10.5
		7.33333	10.5079
		7.3443	10.5091
		7.3666	10.5173
		7.381	10.5556
		7.3846	10.569
		7.3965	10.5926
		7.4032	10.6065
		7.413	10.625
		7.4222	10.6909
		7.4256	10.7111
		7.4464	10.7288
		7.4483	10.7447
		7.4681	10.7592
		7.4833	10.7627
		7.4833	10.7666
		7.5	10.7708
		7.5084	10.7872
		7.5085	10.8276
		7.5323	10.8545
		7.5333	10.9273
		7.5345	10.9344
		7.5438	10.9445
		7.5532	10.9574
		7.5593	11
		7.5625	11
		7.5714	11.0425
		7.5758	11.0434
		7.6182	11.0645
		7.6305	11.0667
		7.6305	11.0702
		7.65	11.0952
		7.6596	11.1475
		7.661	11.149
		7.6957	11.1552
		7.7241	11.1667
		7.7288	11.1818
		7.75	11.2
		7.7544	11.2131
		7.7666	11.2321
		7.7818	11.3043
		7.7833	11.3111
		7.7917	11.322
		7.7959	11.3261
		7.80004	11.3261
		7.8044	11.3478
		7.8064	11.3666
		7.8182	11.375
		7.8197	11.3913
		7.8197	11.4333
		7.8333	11.45
		7.8361	11.5319
		7.8475	11.5345
		7.875	11.5435
		7.8833	11.5532
		7.8889	11.5652
		7.8909	11.5862
		7.8965	11.6271
		7.9149	11.6296
		7.9181	11.6445
		7.9298	11.6721
		7.9365	11.6739
		8	11.6739
		8	11.678
		8.0526	11.6786
		8.0833	11.6842
		8.1064	11.6885
		8.1064	11.6885
		8.1276	11.6909
		8.1785	11.7872
		8.1786	11.8222
		8.1886	11.8333
		8.1956	11.8909
		8.2	11.913
		8.2037	11.913
		8.2167	11.9149
		8.2414	11.9153
		8.25	11.9167
		8.2543	11.9474
		8.2826	11.95
		8.2834	11.9565
		8.2982	11.9575
		8.3191	11.963
		8.326	11.9672
		8.3276	12.0571
		8.3709	12.08
		8.3834	12.0893
		8.3899	12.1071
		8.45	12.1333
		8.4583	12.2204
		8.4906	12.2392
		8.4915	12.2453
		8.5106	12.3
		8.5217	12.3044
		8.55	12.3167
		8.5555	12.3192
		8.5666	12.3273
		8.5818	12.3279
		8.6	12.3333
		8.6327	12.3334
		8.6667	12.3509
		8.6667	12.3864
		8.6938	12.3888
		8.6957	12.45
		8.6957	12.4565
		8.7391	12.4822
		8.7392	12.4915
		8.7826	12.5819
		8.8056	12.5833
		8.8387	12.5965
		8.8475	12.6
		8.8596	12.6167
		8.8621	12.623
		8.875	12.6393
		8.875	12.6441
		8.9273	12.65
		8.9822	12.6613
		9	12.6834
		9	12.7
		9.0175	12.7021
		9.0638	12.717
		9.0714	12.7234
		9.087	12.7302
		9.1875	12.7447
		9.2084	12.7659
		9.2187	12.7709
		9.2343	12.8333
		9.2445	12.841
		9.2543	12.8913
		9.2586	12.9153
		9.2609	12.9167
		9.2632	12.9434
		9.2826	12.9565
		9.2982	12.9783
		9.3334	13
		9.3584	13
		9.4138	13.0434
		9.4166	13.0869
		9.45	13.1091
		9.4561	13.1273
		9.4655	13.1579
		9.4791	13.1636
		9.4889	13.1774
		9.5179	13.2083
		9.5209	13.2174
		9.6167	13.2296
		9.6182	13.2392
		9.6207	13.2553
		9.6316	13.2609
		9.6666	13.2642
		9.6885	13.2759
		9.7	13.2826
		9.7458	13.35
		9.7556	13.3509
		9.8445	13.3541
		9.8478	13.3696
		9.8696	13.375
		9.9167	13.3913
		9.9821	13.4
		9.9827	13.4517
		10	13.4834
		10.0172	13.5
		10.0179	13.5217
		10.0322	13.5435
		10.0638	13.5689
		10.0653	13.569
		10.0819	13.5849
		10.0869	13.5862
		10.087	13.5958
		10.1087	13.6087
		10.1311	13.6087
		10.1521	13.6111
		10.1968	13.6129
		10.2245	13.6383
		10.2581	13.6383
		10.2909	13.6596
		10.2955	13.6667
		10.3191	13.6957
		10.326	13.7
		10.3606	13.7018
		10.3636	13.7018
		10.3913	13.7111
		10.4098	13.7188
		10.4138	13.7419
		10.4151	13.7544
		10.4333	13.7581
		10.45	13.7609
		10.4655	13.7777
		10.5167	13.7963
		10.6545	13.8043
		10.7	13.8182
		10.7377	13.8308
		10.7408	13.8333
		10.7608	13.8409
		10.8222	13.8444
		10.8413	13.8474
		10.8525	13.8479
		10.8548	13.851
		10.8913	13.8519
		10.8947	13.8524
		10.9193	13.8695
		10.9259	13.8723
		10.9333	13.9311
		10.9833	13.9649
		11	14
		11.0638	14.0217
		11.0909	14.0755
		11.1017	14.0869
		11.1522	14.1064
		11.1579	14.1304
		11.1695	14.1481
		11.1731	14.1522
		11.1754	14.1666
		11.1915	14.2222
		11.1915	14.2392
		11.2	14.2456
		11.2069	14.25
		11.2712	14.2609
		11.2857	14.3191
		11.2978	14.3442
		11.3542	14.3478
		11.3809	14.3965
		11.3966	14.4667
		11.431	14.4783
		11.4354	14.5
		11.4445	14.5185
		11.4782	14.541
		11.5	14.5653
		11.5217	14.5741
		11.5645	14.6087
		11.5738	14.6087
		11.5833	14.6167
		11.5869	14.6229
		11.5873	14.6271
		11.6271	14.6667
		11.6809	14.6957
		11.6965	14.7091
		11.6984	14.7213
		11.7049	14.7242
		11.7719	14.7609
		11.7758	14.7609
		11.7931	14.7679
		11.7931	14.8261
		11.8044	14.8276
		11.8167	14.8361
		11.8223	14.8479
		11.8246	14.8695
		11.8334	14.8833
		11.8363	14.9566
		11.8445	14.9583
		11.8479	14.9656
		11.9107	14.9792
		11.9655	14.9831
		11.9777	15
		11.9831	15.0357
		12.0217	15.0517
		12.0227	15.0545
		12.0344	15.0667
		12.0445	15.0807
		12.0652	15.1064
		12.1	15.1087
		12.1522	15.1148
		12.1525	15.1334
		12.1579	15.1746
		12.1755	15.1897
		12.1897	15.2
		12.2076	15.2222
		12.2391	15.2586
		12.2826	15.2592
		12.3404	15.2979
		12.3548	15.3023
		12.4259	15.3112
		12.4445	15.3334
		12.4565	15.3405
		12.4643	15.3696
		12.4737	15.3729
		12.5	15.3793
		12.5088	15.3871
		12.55	15.4068
		12.5869	15.4167
		12.6035	15.4407
		12.65	15.4727
		12.6545	15.4783
		12.678	15.4821
		12.6842	15.4912
		12.6957	15.5084
		12.6981	15.5162
		12.6984	15.5178
		12.7242	15.5179
		12.7679	15.5217
		12.7797	15.5306
		12.7857	15.5454
		12.7931	15.5833
		12.8298	15.5965
		12.8393	15.5968
		12.8409	15.6032
		12.8444	15.6429
		12.8723	15.6956
		12.9149	15.7069
		12.931	15.7097
		12.9348	15.7174
		12.9465	15.7234
		12.9474	15.7458
		13.0217	15.7826
		13.0339	15.7966
		13.0434	15.8148
		13.0833	15.8166
		13.1	15.8182
		13.15	15.836
		13.1702	15.8474
		13.1774	15.8868
		13.1818	15.8958
		13.1957	15.9348
		13.2264	15.9491
		13.2295	15.9818
		13.2632	16
		13.2667	16.0667
		13.2826	16.0851
		13.291	16.125
		13.3	16.1316
		13.3192	16.1475
		13.3333	16.25
		13.3333	16.2954
		13.3334	16.3044
		13.35	16.3276
		13.3666	16.3334
		13.3913	16.3478
		13.4167	16.3617
		13.4167	16.3696
		13.4333	16.3958
		13.4839	16.4
		13.4894	16.4098
		13.5218	16.413
		13.5435	16.413
		13.5594	16.4348
		13.5834	16.4465
		13.6304	16.4565
		13.7	16.4681
		13.7334	16.4909
		13.7346	16.5
		13.7358	16.5185
		13.7678	16.541
		13.8387	16.5434
		13.8541	16.5806
		13.9149	16.6207
		13.9167	16.6667
		13.9348	16.6667
		13.9508	16.6739
		13.9574	16.7234
		13.9575	16.7778
		13.9667	16.7826
		13.9787	16.8043
		13.9828	16.8148
		14	16.8236
		14.0178	16.84
		14.0434	16.8478
		14.05	16.9123
		14.0851	16.9565
		14.087	17.0169
		14.1	17.0175
		14.1086	17.0218
		14.1087	17.0222
		14.1147	17.0357
		14.1304	17.0625
		14.1588	17.0714
		14.1637	17.087
		14.1695	17.1147
		14.2	17.1852
		14.2083	17.2
		14.2391	17.2128
		14.242	17.3043
		14.2667	17.3771
		14.2727	17.3878
		14.2834	17.3966
		14.3261	17.413
		14.3282	17.4167
		14.3442	17.4311
		14.3585	17.4528
		14.3606	17.4565
		14.3618	17.4643
		14.371	17.5
		14.3968	17.5
		14.413	17.5217
		14.4237	17.5371
		14.4667	17.5625
		14.4999	17.5763
		14.5263	17.5957
		14.5345	17.6071
		14.5435	17.6441
		14.5625	17.6557
		14.5745	17.6739
		14.6191	17.7111
		14.6305	17.7143
		14.6445	17.7333
		14.6808	17.7556
		14.7377	17.8036
		14.7586	17.8478
		14.7659	17.8723
		14.8197	17.9032
		14.8367	18
		14.8393	18.0714
		14.8519	18.1333
		14.8833	18.1667
		14.9348	18.1915
		14.9464	18.1965
		14.9538	18.2143
		14.9555	18.2333
		15	18.2391
		15.0435	18.25
		15.1063	18.2592
		15.1087	18.3104
		15.125	18.3393
		15.1276	18.356
		15.1666	18.3617
		15.1819	18.3666
		15.1905	18.383
		15.2083	18.3913
		15.2333	18.4151
		15.2826	18.4285
		15.3103	18.4347
		15.3167	18.4565
		15.3192	18.5162
		15.3333	18.5319
		15.3572	18.532
		15.4099	18.5334
		15.413	18.5417
		15.4348	18.5435
		15.4642	18.5625
		15.5	18.5715
		15.5088	18.5968
		15.5435	18.6035
		15.579	18.6333
		15.5833	18.6667
		15.6334	18.6964
		15.6393	18.7097
		15.6521	18.7167
		15.6667	18.7213
		15.6949	18.7667
		15.6949	18.7895
		15.7142	18.8
		15.7167	18.8475
		15.7167	18.8689
		15.7174	18.9111
		15.7414	18.9167
		15.7742	18.9791
		15.8	19.0652
		15.8167	19.1225
		15.8361	19.1522
		15.8461	19.1964
		15.8983	19.1967
		15.9322	19.2132
		15.9474	19.2546
		15.9565	19.2667
		15.9661	19.383
		15.9822	19.4822
		16	19.4834
		16.0173	19.4839
		16.0652	19.5319
		16.0833	19.5439
		16.0961	19.5555
		16.125	19.6596
		16.1452	19.6808
		16.1552	19.7174
		16.1702	19.7292
		16.1957	19.7292
		16.2174	19.7322
		16.2857	19.75
		16.3606	19.7678
		16.3606	19.7759
		16.3695	19.8196
		16.4131	19.8261
		16.4426	19.8261
		16.4655	19.9131
		16.4828	19.9348
		16.5	19.9683
		16.5084	20
		16.5345	20.0638
		16.5438	20.0678
		16.55	20.074
		16.5744	20.1406
		16.6364	20.1587
		16.6522	20.1956
		16.6739	20.2041
		16.6833	20.2069
		16.7292	20.3051
		16.7307	20.3125
		16.7391	20.3387
		16.7609	20.3541
		16.7857	20.5
		16.8597	20.5518
		16.9231	20.5849
		16.9348	20.5932
		17.0218	20.75
		17.0638	20.7797
		17.0967	20.8214
		17.1017	20.851
		17.125	20.8644
		17.1304	21
		17.1312	21.0351
		17.1739	21.0417
		17.2128	21.0983
		17.2222	21.1035
		17.25	21.1552
		17.2623	21.1818
		17.2728	21.1957
		17.2916	21.2069
		17.322	21.2321
		17.3607	21.2712
		17.413	21.2742
		17.4348	21.3157
		17.4444	21.3913
		17.4822	21.4231
		17.4889	21.426
		17.5434	21.4828
		17.5652	21.5
		17.5652	21.5535
		17.5834	21.5965
		17.6034	21.6041
		17.6035	21.7736
		17.6087	21.7826
		17.6111	21.7872
		17.623	21.7966
		17.6379	21.8044
		17.6613	21.8222
		17.6833	21.9574
		17.7174	22
		17.7333	22.0173
		17.7344	22.0409
		17.7446	22.0426
		17.75	22.0577
		17.8	22.0983
		17.8409	22.1356
		17.8478	22.1698
		17.8696	22.2258
		17.875	22.5217
		17.8833	22.6222
		17.9362	22.6379
		17.9474	22.6613
		17.9492	22.6735
		17.9565	22.6785
		17.963	22.7083
		18	22.7609
		18.0385	22.8793
		18.0469	22.926
		18.0545	22.9565
		18.0652	22.9565
		18.0834	22.9583
		18.1072	22.9822
		18.1305	23.0156
		18.1509	23.0208
		18.1667	23.0869
		18.1702	23.0926
		18.1739	23.1379
		18.2083	23.2333
		18.2093	23.2453
		18.2363	23.3044
		18.2364	23.3621
		18.277	23.3666
		18.3334	23.4259
		18.339	23.4311
		18.4127	23.6492
		18.4677	23.7167
		18.4782	23.7174
		18.4815	23.7414
		18.4828	23.7458
		18.4909	23.7593
		18.5254	23.8261
		18.5434	23.8667
		18.5435	23.8889
		18.5556	23.9565
		18.5574	23.9815
		18.5593	23.9833
		18.5652	24.0218
		18.587	24.0667
		18.587	24.0968
		18.5909	24.1017
		18.6551	24.1489
		18.6719	24.375
		18.7174	24.4363
		18.7174	24.4483
		18.7391	24.5424
		18.7796	24.587
		18.8421	24.6087
		18.8478	24.613
		18.8695	24.617
		18.8913	24.6222
		18.9259	24.6304
		18.9347	24.7391
		18.9643	24.7458
		18.9661	24.8409
		18.9792	24.9362
		19.0164	25.0232
		19.0217	25.1851
		19.0351	25.2174
		19.0656	25.2333
		19.1429	25.2728
		19.1702	25.4576
		19.2	25.5094
		19.2174	25.5652
		19.2653	25.5653
		19.3044	25.5715
		19.3091	25.5744
		19.3112	25.6459
		19.4131	25.678
		19.4237	25.6949
		19.4348	25.7869
		19.4792	25.7895
		19.5	25.8936
		19.5333	25.9131
		19.5385	26.127
		19.5517	26.1804
		19.5555	26.1897
		19.5667	26.2034
		19.5744	26.2116
		19.6316	26.2881
		19.6363	26.3898
		19.6522	26.4
		19.7541	26.6785
		19.7659	26.7037
		19.7904	26.7241
		19.8043	26.9455
		19.807	26.96
		19.8214	27.0217
		19.8214	27.2667
		19.8666	27.2889
		19.88	27.3829
		19.9138	27.3929
		19.9299	27.4167
		19.9348	27.4583
		19.9565	27.7037
		19.9565	27.7609
		20	27.8421
		20	27.9411
		20	28.1957
		20.0435	28.2034
		20.0714	28.2666
		20.0847	28.3261
		20.0851	28.3333
		20.1111	28.3829
		20.1522	28.4042
		20.1639	28.4667
		20.2128	28.8936
		20.2174	28.9149
		20.25	29.0167
		20.25	29.1875
		20.2712	29.2414
		20.2712	29.2609
		20.3044	29.3864
		20.3051	29.4583
		20.3269	29.5218
		20.3393	29.5834
		20.35	29.6538
		20.3571	29.6889
		20.375	29.7118
		20.3818	29.7679
		20.3958	29.8043
		20.4238	29.8372
		20.4681	29.8478
		20.4833	29.913
		20.509	30.1452
		20.5208	30.1785
		20.5532	30.2222
		20.5744	30.3405
		20.5869	30.4445
		20.614	30.5862
		20.6364	30.8644
		20.661	30.8703
		20.6724	30.9643
		20.7291	31
		20.7627	31.0635
		20.7858	31.1379
		20.8104	31.2609
		20.8333	31.2982
		20.8449	31.3
		20.862	31.4727
		20.8814	31.6102
		20.8889	31.6522
		20.9167	31.6608
		20.963	32.1087
		20.9773	32.1111
		21	32.1356
		21	32.625
		21.0217	32.6305
		21.0345	32.913
		21.037	33.1739
		21.0983	33.6364
		21.1304	33.7391
		21.2322	34.0339
		21.2826	34.1929
		21.3044	34.3044
		21.3191	34.375
		21.3333	34.6667
		21.3958	35.2373
		21.4	35.7174
		21.4237	36.3585
		21.431	36.4445
		21.4792	36.4566
		21.4894	36.4754
		21.5	36.4888
		21.5111	36.5111
		21.5333	36.6316
		21.5539	36.6364
		21.5614	37.0535
		21.5744	37.2292
		21.625	37.2622
		21.6667	37.2858
		21.7307	37.3392
		21.7321	37.8166
		21.7678	38.5652
		21.8959	38.7187
		21.9138	39.1915
		21.9667	39.3929
		22.1087	40.4
		22.1296	40.7
		22.1346	40.7118
		22.1489	40.7302
		22.1833	40.9575
		22.25	41.0638
		22.2742	41.1187
		22.2826	41.7118
		22.3272	41.9818
		22.3279	42.5532
		22.375	42.9492
		22.3958	43.3935
		22.4219	43.5574
		22.4792	43.7555
		22.5254	44.2034
		22.5435	44.3637
		22.5741	44.6111
		22.6087	44.7827
		22.6316	46.3617
		22.6451	47.4347
		22.7021	48
		22.7543	49.1739
		22.8695	49.3167
		22.9831	50.3913
		23.0218	50.4565
		23.0222	51.2037
		23.05	52.7391
		23.0848	53.9299
		23.0862	54.4706
		23.1042	54.6852
		23.1111	57.5625
		23.1296	60.9833
		23.25	62.3962
		23.2543	62.5656
		23.2609	63.6964
		23.2666	64.0833
		23.3043	64.5715
		23.3276	73.7387
		23.4	74.0205
		23.4067
		23.4167
		23.4546
		23.5
		23.5085
		23.5532
		23.5714
		23.6222
		23.625
		23.6383
		23.6406
		23.6875
		23.6897
		23.7458
		23.8043
		23.8135
		23.8511
		23.8913
		23.9152
		24
		24
		24.0181
		24.0445
		24.069
		24.1724
		24.2982
		24.3091
		24.3148
		24.3518
		24.3571
		24.4348
		24.4727
		24.5218
		24.5834
		24.6071
		24.6087
		24.6171
		24.6271
		24.6949
		24.7
		24.7258
		24.7369
		24.9566
		24.9583
		25
		25.0435
		25.1091
		25.1304
		25.1521
		25.1522
		25.2167
		25.3051
		25.3091
		25.4286
		25.4566
		25.4642
		25.5217
		25.6291
		25.7291
		25.75
		25.8372
		26.0218
		26.1087
		26.1379
		26.15
		26.2413
		26.3334
		26.4
		26.5555
		26.6141
		26.7069
		26.7288
		26.7581
		26.7608
		26.7728
		26.7778
		26.8421
		26.8913
		26.913
		26.913
		26.9166
		26.9828
		27
		27.0652
		27.0678
		27.1228
		27.125
		27.1277
		27.1521
		27.2131
		27.2553
		27.2778
		27.3559
		27.3968
		27.4681
		27.5556
		27.6833
		27.7334
		27.8478
		27.8545
		27.9016
		27.9167
		28
		28
		28.0435
		28.1915
		28.2826
		28.3043
		28.4565
		28.4834
		28.5345
		28.6724
		28.6834
		29.0862
		29.1475
		29.1957
		29.2826
		29.5208
		29.6521
		29.8298
		29.8479
		30.3044
		30.5312
		30.5652
		30.8044
		30.9286
		31.1276
		31.2391
		31.3913
		31.5
		32.0209
		32.2807
		32.5
		32.6591
		32.6739
		32.6889
		32.8
		32.8261
		33.0218
		33.0785
		33.1526
		33.7174
		33.9836
		34.25
		34.4333
		34.5273
		34.5472
		34.766
		34.9811
		35.0638
		35.5652
		35.6129
		35.7963
		35.8182
		36.2553
		36.5178
		36.7234
		36.9666
		37.1739
		37.2363
		37.2766
		37.3542
		37.9344
		38.1739
		38.4918
		38.9787
		39.2173
		39.2609
		39.322
		39.7069
		40.1276
		40.3489
		40.4918
		41
		41.0212
		41.0833
		41.2826
		41.849
		42.4666
		42.4909
		42.5185
		43.0909
		43.7659
		46.0208
		46.9773
		51.2778
		54.2
		54.7608
		60.413
		63.7392
		67.5179
Panel c: Correlation between deltaFosB and cFos (shEGFP) fluorescence intentisity (a.u)	HC		ST		DT
	shEGFP	deltaFosB	shEGFP	deltaFosB	shEGFP	deltaFosB
	12.8511	33.1276	11.6552	17.6379	18.5745	18.532
	63.4667	3.0667	72.5106	11.6809	19.7917	3.2291
	0.132075	22.6415	1.26087	20.3044	0.0208333	9.0417
	73.3966	19.1725	43.9138	26.2413	8.66667	10.4889
	6.03333	-2.2	25.913	16.4131	10.2391	2.3044
	0.535714	17.3393	1.20312	30.5312	0.244898	15.5306
	16.5714	12.3036	8.45763	27.3559	45.9815	3.7592
	8.2931	19.9483	13.6304	13.6304	8.95833	2.7084
	1.07143	15.9821	0.534483	26.7069	0.116279	15.3023
	139.825	14.3158	13.3115	6.3115	6.45902	8.6886
	12.9455	23.2909	14.2419	3.54837	9.08511	-4.5106
	3.54545	5.6546	0.483333	28.4834	0.0625	13.2083
	39.1786	5.1965	23.7667	14.8833	41.0727	12.3273
	8.5	2.1	11.45	2.2	6.86667	-0.1333
	0.172414	13.4827	2.31481	17.6111	2.65217	29.8478
	61.0426	17.8511	42.0847	22.9831	25.8	10.0363
	27.569	1.6035	10.0769	4.3384	28.7778	0.1296
	0.59322	15.3559	0.0166667	17.6833	1.16667	16.6667
	16.7966	13.6102	8.52542	20	58.1739	16
	20.2833	-0.95	16.6727	6.0182	43.2759	1.7242
	1.37705	10.5246	0.153846	19.5385	0.553191	15.3405
	66.2143	6.0178	85.2982	16.5438	55.5435	5.8478
	16.1786	13.8572	10.9615	16.0961	6.92982	1.3509
	2.38333	6.9167	1.21311	38.4918	0.913043	14.9566
	28.4222	4.2	10.2203	19.4237	21.1875	74.0205
	19.6071	17.0714	25.0702	5.00002	15.0833	-4.1666
	0.0434783	63.6739	0.508475	33.1526	0.434783	15
	38.0435	14.5217	36	18.8478	55.5455	6.0545
	53.1667	5.85	15.5484	7.8064	30.3617	-2.1915
	0.205128	44.1283	1.92857	13.7678	1.65909	44.3637
	15.569	4.4828	106.339	19.8214	110.839	2.1607
	25.5263	1.1228	27.9636	7.7818	8.74468	-4.0426
	0.0169492	65.6101	1.8125	18.6719	2.06522	50.3913
	34.8913	14.0435	150	54.2	7.71667	10.25
	21.322	1.9322	19.8519	6.9259	90.413	3
	3.64286	10.7858	4.26667	14.2667	0	10.7288
	4.5	14.0833	33.9259	18.9259	44.2037	8.574
	0.333333	14.8947	16.9815	4.463	65.7955	-5.5455
	9.20339	-0.22034	0.0425532	35.0638	0.0555556	11.963
	0.423077	12.8462	32.4918	19.0656	27.8281	10.5
	5.56667	8.5333	12.4355	5.62906	8.86957	-2.9348
	1.32143	10.2143	0.542373	23.0848	0.0178571	30.9643
	12.8525	5.0984	46.2414	11.7931	92.0893	5.7858
	4.52632	11.5088	7.61667	8.25	14.3478	-8.2174
	34.9333	-0.05	2.18333	26.4	0.160714	13.375
	0.12766	18.4893	22.7458	11.9831	80.7869	7.2459
	18.25	-0.0666	22.2069	11.7758	8.67391	-4.8044
	7.67241	-1.84479	1.51786	20.3393	2.09836	11.2131
	7.26087	-0.7174	16.7708	17.75	15.5645	8.6936
	24.6222	0.4	10.2167	3.2333	28.8043	-3.6739
	22.5217	-7.0435	0.661017	23.8135	0.4	13.1636
	34.6809	-2.4042	162.457	24	63	9.5789
	72.9565	3.913	19.5	16.125	9.2931	-10.0173
	6.58696	-0.1521	5.89655	28.6724	0.627119	29.7118
	11.3333	-1.0209	7.42553	13.3192	18.1321	0.0377
	34.6522	0.1522	10.0517	9	41.9259	-2.3889
	9.45455	-2.8182	0	17.875	1.05085	8.2034
	14.3158	-3.0526	20.2553	17.7446	33.95	2.7833
	35.35	-4.45	28.0172	9.6207	41.1667	-4.3889
	19.6452	-8.8549	0.372881	18.9661	0.84127	5.0952
	91.475	-7	116.702	13.9574	56.8333	1.9667
	8.80702	-10.5965	22.3273	5.2	30.2712	-5.1865
	25.4516	-6	1.66667	34.4333	0	16.9123
	31.1071	-7.3214	118.893	23.625	120.569	5.6724
	43.5	3.5893	25.537	15.6667	83.7797	-4.6949
	9.51852	-9.6111	2.51667	22.1833	1.625	27.3929
	9.22581	0.2742	67.463	23.1111	16.8103	7.7586
	9.57812	5.2657	16.9787	13.9149	12.25	-1.2667
	26.7759	-3.8966	1.30435	20.2174	0.724138	26.1897
	19.9016	0.2787	99.9355	24.7258	14.7222	15.2592
	26.2712	-3.7796	10.8043	4.7826	9.82759	-5.89653
	9.32787	-7.7377	3.75	37.3542	12.5652	13.2609
	27.7018	-2.6667	8.70968	11.4354	39.9464	-6.3929
	38.5167	-4.4666	20.1702	13.1702	45.7419	-2.2904
	9.8983	-3.2712	0.891304	21.1304	3.41304	9.913
	42.4706	5.4314	16.3077	16.9231	56.5306	3.2857
	39.9655	1.4655	10.2083	16.7292	22.0889	-5.7555
	31.8222	5.4222	8.91304	39.2173	2.86667	17.0222
	13.5319	-3.766	122.211	24.7369	13.383	12.7234
	122.34	-1.8085	10.0652	3.1304	36.1333	-11.2889
	20.5517	2.0517	1.23913	24.9566	2.3617	18.3617
	23.5283	-6.6604	20.5172	21.431	39.3036	6.9821
	19.0185	-3.6297	11.6522	16.9348	13.2951	0.4099
	11.4407	-4.2712	0.354167	22.4792	2.78723	28.3829
	20.7458	0.0847	91.8923	15.8461	7.78182	8.9818
	13.7241	-2.0862	34.6667	7.8889	17.4643	-2.3571
	14.8214	-4.8571	2.6	21.5333	2.71739	18.2391
	12.082	2.2787	35.6111	6.1667	32.2281	1.2456
	26.746	-3.3175	40.9783	28.4565	1.6875	10.1458
	13.9091	0.5273	0.413043	35.5652	9.73771	4.7541
	25.3333	3.9667	88.7818	12.6545	2.5	12.08
	7.1017	-1.71183	23	3.5932	12.5574	0.4754
	17.9815	0.5926	9.26087	32.6739	6.71429	22.0409
	6.72414	5.569	58.5424	14.4237	7.28333	-1.3166
	16.0345	13.2759	5.78333	5.2167	2.51064	22.0426
	7.64407	1.1865	1.10417	27.125	11.9783	-6.9565
	6.97917	-2.25003	91.25	4.15	2.21739	1.0217
	20.6809	0.1489	17.9667	7.0833	13.587	-4.913
	8.36957	-1.2826	32.0208	21	7.30435	6.6305
	7.28261	-2.3044	9.33898	20.3051	19.9492	-6.8983
	6.375	4.9375	39.8545	13.291	5.97826	1.8044
	9.67391	4.3261	0.0869565	27.0652	10.386	-3.1228
	11.8696	-0.3913	11.1864	15.6949	2.69565	7.6522
	13.6296	-0.3519	15.7333	6.75	13.918	-4.6722
	46.7857	1.2678	0.152174	19.9565	2.13043	21.1957
	14.8679	0.7547	102.017	6.4407	6.08333	2.0166
	23.8621	-6.2414	6.03226	6.0484	3.5	0.7917
	8.45614	3.9123	5.67273	25.3091	38.2131	9.2787
	62.7447	3.5532	46.9655	20.8449	3.26087	16.3478
	7.04255	1.6596	20.9322	6.983	18.913	-1.93479
	9.2	0.6444	0.508475	23.5085	8.06383	42.5532
	8.76596	-2.5532	97.25	4.8666	7.59649	0.1228
	6.28261	-3.8261	39.4833	13.7	3.54348	-0.0435
	52.375	-1.1459	1.22951	37.9344	39.8136	1.644
	8.46667	-4.3333	20.0323	8.3709	0.723404	16.7234
	41.1957	-1.6305	34.6552	4.3276	15.4833	-3.5166
	43.0426	-9.42557	0.581818	37.2363	3	5.9348
	9.97826	-0.5435	26.1186	23.4067	38.6721	-5.4754
	15.2826	3.2391	11.1613	2.87094	4.03448	24.4483
	25.913	11.0217	2.76271	17.1017	32.5893	3.5357
	8.93103	-3.9311	92.9828	17.6035	0.982143	12.0893
	7.69565	-4.087	12.8261	17.1304	48.8305	-1.7966
	9.84444	3.9111	1.20635	20	0.861538	4.1385
	26.5319	-4.2978	95.1356	12.678	11.5246	-3.96719
	6.76596	-5.7446	11.6667	7.0667	2.5	0.8393
	11.9333	-4.15	0.677419	26.7581	23.4833	-3.2
	72.9	-0.7167	103.567	20.25	1.12963	21.426
	34.0847	8.8644	6.54545	6.9545	5.875	-5.9375
	9.04918	1.1147	1.38596	22.6316	3.56667	15.5833
	18.95	-1.15	142.881	12.1525	38.0208	-8.3959
	23.3023	-0.186	33.087	13.5218	2.05357	39.3929
	20.6087	-0.0652	2.70909	15.8	23.7826	5.1956
	11.3913	-8.2609	24.1087	22.8695	1.67241	10.0517
	7.04255	-3.2553	12.7609	13.5435	12.6522	-11.7608
	20.2128	9.4042	1.27778	35.7963	1.36667	12.7
	39.8	0.5334	23.2174	14.1304	14.8478	-4.02176
	0.0869565	33.7174	19.9796	4.347	3.80952	40.7302
	63.193	8.2631	1.07018	14.5263	36.0877	1.5965
	8.80435	7.2391	15.5833	13.35	3.72727	8.7818
	0.0444444	17.4445	24.2174	12.0652	12.2833	-1.9
	9.22034	3.0678	2.0566	41.849	6.77419	15.7097
	14	3.7084	23.1167	5.3833	36.55	-1.6333
	0.0652174	10.5435	9.47826	4.8913	1.23729	2.339
	26.7586	9.1897	1.5	17.8833	15.5319	-7.5958
	23.102	-1.2857	93.9839	3.2097	1.9	25.2333
	3.04348	13.8913	7.12766	3.2341	20.9362	3.2766
	26.3019	6.566	0.448276	26.9828	6.27778	8.3333
	6.8913	-0.6087	66.3478	7.1739	10.4286	-8.2245
	0.913043	15.0435	11.7174	5.6521	0.683333	15.8166
	33.0476	15.4285	0.672727	24.3091	8.60417	-5.9167
	42.2292	-1.0417	24.2128	4.8724	1.41667	11.95
	0.565217	24.5435	0.322034	20.2712	1	22.6785
	39.8043	8.1956	23.5435	18.587	2.7069	11.5862
	25.625	5.1041	4.5	14.4999	0.890625	38.7187
	1.31034	13.8103	91.7391	11.8044	1.08511	16.3617
	6.06522	70.5652	1.26786	21.7321	0.632653	9.4898
	9.65517	-2.1035	52.9783	12.2826	0.592593	23.7593
	1.0678	7.2204	8.64286	24.3571	1.11475	4.4426
	76.9565	20.9348	106.568	17.8409	0.0833333	12.1333
	11.1333	3.9667	1.67273	24.0181	0.85	7.3834
	0.732143	11.6785	15.4468	7.9149	1	30.3405
	47.7234	22.383	3.03571	22.25	1.54348	7.9783
	7.41071	1.3214	89.1522	5.0652	0.434783	16.4565
	0.517857	11.6785	1.33929	17.125	3.13333	6.0666
	9.16327	19.3265	41.5	4.3696	1.8913	12.4565
	11.2034	-1.2542	1.41379	17.6034	1.53191	7.5532
	0.0483871	17.5484	13.3043	4.2826	1.94828	8.7931
	18.3115	6.6557	4.81967	27.2131	0.824561	18.6667
	19.5965	1.2807	99.2766	11.2978	0.517241	6.7759
	0.130435	14.7826	3.62963	23.5	1.03226	18.5162
	57.0909	7.3636	26.8511	5.383	0.517857	17.6071
	8.5	1.2143	3.16667	15.7167	0.148148	54.6852
	8.93478	10.0435	29.3542	2.4584	0.763636	33.6364
	148.352	8.7963	1.98148	11.4445	0.2	11.1667
	11.3559	-0.4576	15.6739	1	0	6.6522
	0.391304	13.7826	6.87931	11.3966	0.0638298	11.149
	29.0435	26.4565	17.8276	10.0172	3	1.1957
	7.40984	-6.03283	0.540984	15.8361	0.758621	13.5689
	1.83333	9.9333	15.1071	8.875	1.21739	16.4348
	77.5536	23.7679	9.18966	18.6551	1.60417	2.0416
	72.1429	6.7322	43.0862	8.3276	0.0888889	7.2
	1.82456	16.4737	1.98276	12.7931	1.08511	13.6383
	41.8833	15.4	16.95	3.8333	4.29167	2.1667
	34.8929	0.4286	2.56667	4.3667	1.1875	5.7708
	4.89091	8.4	34.0328	5.2459	0.869565	14.6087
	23.85	2.7333	3.5614	11.1579	7.8913	22.7609
	13.3455	-2.9818	24.0678	1.2542	4.91489	-0.97872
	1.35593	14.1017	12.6102	18.5593	0.0638298	5.7872
	8.67857	-0.8036	23.0702	2.5088	6.3913	8.913
	1.13208	13.5095	0.548387	17.6613	4.69565	2.413
	23.6889	-7.6222	14.8197	3.8688	0.23913	9.5
	0.264151	22.5283	0.625	19.1429	8.91304	9.5
	23.1915	0.8724	10.0508	-0.5084	8.06522	-0.2826
	0.466667	12.5833	0.913043	13.3913	2.5	10.7708
	39.7391	-4	32.1475	11.5738	98.0333	28.3333
	6.73913	13.6305	0.574468	8.1064	6.89362	0.383
	9.57447	-11	19.9667	8.6667	0.586957	6.2609
	0	8.1719	7.32609	11.5	31.125	29.1875
	34.5517	-6.5517	19.3158	5.4562	14.5435	-0.1087
	0.0333333	6.7333	1.97826	12.1522	2.15217	13.3913
	7.14583	1.9167	8.51613	3.1775	70.6522	3.1521
	8.04082	16.2449	27.5893	1.7143	23.7826	-0.2174
	9.41935	-1.9839	26.1207	4.8104	2.21277	10.4256
	0.609375	9.8594	18.8871	12.3548	36.0164	5.7541
	8.27778	-2.8149	26.127	4.7143	37.3191	-2.4043
	49.7143	3.625	61.283	6.6415	2.6087	14.5653
	16.8833	-4.1334	13.2778	6.4445	34.2712	35.2373
	7.51923	-8.8654	103.683	14.1588	8.76087	-1.2608
	95.339	-0.1356	28.8983	1.1187	2.13043	16.3044
	11.0175	0.5438	21.7458	4.3559	10.6379	13.569
	6.83607	-4.9344	41.0678	5.0678	7.85714	-6.2857
	10.3393	1.4643	61.4407	7.661	0.608696	14.6087
	7.65574	-2.8361	61.8361	4.5409	20.7586	13.5862
	27.2344	-1.4531	51.8361	4.459	15.5532	7.0213
	7.22807	-2.1052	16.4727	2.1273	1.46809	28.8936
	7.38983	-7.1526	11.75	0.0166	10.8261	4.9565
	9.1	-5.7334	39.2037	2.037	10.1042	-1.6459
	12.6393	-5.164	69.1167	2.9167	1.64151	20.5849
	8.79661	-1.5763	31.4035	2.3158	21.3043	7.826
	55.5088	1.6842	16.717	5.3773	16.1129	-0.0806
	8.78571	-1.0536	8.91228	12.4737	2.37705	19.8196
	49.6936	-2.371	48.2712	8.8475	18.06	26.96
	7.09836	-3.082	8.25532	4.1064	29.0667	2.85
	9.41379	-1.4138	9.65306	8.6327	1.63492	19.9683
	30.9032	-1.6774	49.6042	8.4583	15.8246	9.2456
	9.46667	-1.5	61.25	2	28.3103	3.7414
	12.8644	-1.983	21.35	5.1	0.0338983	23.7458
	7.45161	0.7903	11.0847	2.3051	55.7755	6.9388
	12.2982	0.1754	20.6271	12.7797	65.4407	1.7628
	8.73333	0.3667	57	3.7916	3.5	30.1785
	7.43103	0.1379	48.1964	12.4643	10.0851	11.9149
	8.18033	-3.1311	21.7667	6.6333	7.85965	-1.50877
	8.17647	-2.6863	6.32609	3.0217	2.125	10.625
	11.1091	-4.69086	6.93617	2.3617	50.1176	-0.3726
	23.7963	4.2777	7.17021	1.3405	18.2787	-1.5246
	6.55738	0.0656	10.8478	1.1956	0.71875	20.1406
	9.83333	-1.55003	8.46809	-0.2128	132.474	-3.3333
	44.1852	0.4815	12	4.4666	8.01786	-5.5178
	14.7	-0.6333	46.5345	-6.0345	0.1	9.05
	11.0877	2.2456	74.7193	3.1754	10.2292	34.375
	14.2542	-3.2542	29.75	1.9833	11.3043	-4.413
	8.44068	-1.4407	13.8519	-0.8518	0.142857	11
	80.766	-0.5319	46.1186	5.0339	9.10714	9.9286
	13.3696	-0.1304	10.6491	2.0175	11.6522	-8.2609
	20	1.9565	138.532	1.9194	5.35185	11.8333
	12.0426	-3.7447	12.7241	1.5172	14.7083	2.8542
	5.76596	-2.80851	30.1379	1.569	9.7037	13.8519
	6.08889	-2.93334	56.5085	1.5594	7.89362	-2.7021
	25.587	-2.5652	53.5862	0.0173	0.118644	32.1356
	23.5333	-4.5556	40.0204	4.9795	29.7458	-0.8475
	20.6875	-0.7291	21.1667	9.4791	0	13.8182
	12.569	-5.7586	98.2826	8	31.9298	-0.8421
	8.96774	-6.6129	8.73913	5.2174	0.365079	10.0793
	34.8246	-6.3684	54.0227	1.159	7.12727	0.8364
	8.90164	-4.83607	45.1277	-0.766	2.91111	-0.6444
	12.4783	-4.6956	35.4545	0.3409	23.4483	0.7241
	39.9348	-1.8479	103.913	-1.0217	3.59574	6.1914
	11.3125	0.6667	14.6957	5.9782	22.2391	4.6957
	48.8636	-6.7045	22.8478	-1.3261	4.17391	13.2174
	14.3478	7.8913	17.8298	-1.2341	5.77083	-1.3333
	10.5957	-8.97869	22.4348	4.8913	5.24444	13.7111
	7.17778	-7.6667	7.70833	-2.875	21.0545	-3.5091
	7.09091	-7.6364	43.2826	0.5218	2.14894	21.7872
	20.6939	-10.7142	44.4468	1.1064	32.8333	-5.8125
	14.1489	-4.06387	43.2979	5.0426	5.42222	4.2222
	25.0638	-7.0213	79.8	-3.9778	19.4255	-0.4256
	9.84783	-4.7391	43.9362	-1.6383	1.41304	14.2392
	23.5263	-0.8947	25.0652	6.4347	25.7045	-4.8409
	45.8696	-0.6957	20.0455	2.2046	1.45652	-2.3695
	53.125	14.25	64.0652	-3.9565	10.6222	-2.9556
	9.44681	1.1277	8.86957	1.8261	2.82609	13.8043
	1.08889	38	8.78723	-4.0213	34.5333	-5.2445
	98.8696	16.8479	13.0417	-4.9167	5.5	11.3913
	11.8696	-1.413	21.2222	-3.6889	18.8222	-4.3778
	1.83929	18	17.7826	-4	2.19565	14.1304
	22.2364	10.0546	35.234	-3.4894	57	-7.566
	5.57447	-3.4255	12.3261	10.1521	3.0625	5.4375
	4.17778	5.5555	8.51064	6.9149	9.83051	-11.2881
	78.1111	43.5778	1.36957	22.2826	3.55556	8.5111
	10.4894	-3.9575	73.3043	38.1739	101.593	-9.963
	3.60465	-2.3256	15.4468	7.12764	1.51064	28.9149
	17.8958	-3.2708	1.02174	20.1522	82.9818	-5.2727
	24.3279	-1.8525	31.5435	19.9565	2.1	9.1333
	3.56522	7.4348	17.9375	15.125	17.6667	-4.9474
	46.5	10.9629	0.521739	17.4348	1.38596	6.5438
	16.2727	1.5636	36.8364	11.2	32.9074	-2.8518
	4.51064	8.4043	25.0426	7.17025	1.51667	9.4667
	65.4894	4.383	0.234043	34.766	46.6226	-2.8679
	13.125	-7	28.1273	23.4546	2.07407	5.6852
	3.2766	5.2341	22.4565	2.26092	47.0492	-2
	49.5686	2.451	0.446809	22.7021	1.78571	15.0357
	10.8667	-5.8833	29.8793	14.5345	47.7925	-3.7924
	4.91304	5	13.0317	7.2857	2.24074	23.4259
	32.413	2.8261	1.18182	26.7728	19.9	-4.9833
	17.1739	-6.0652	123.261	25.0435	1.18519	30.2222
	5.43103	17.5345	21.6034	9.4655	25.8772	-3.7544
	16.7083	25.0416	1.22917	19.4792	1.03333	24.0667
	14.4468	0.2341	7.84783	25.1522	16.1094	-2.125
	1.89474	11.9825	21.7414	1.62068	1.21429	18.2143
	81.9574	4.383	1.58696	19.4131	15.3214	-0.5
	19.8043	-5.9565	18.4222	19.3112	5.42373	15.8474
	2.66038	13.3019	55.25	6.9	18.1356	-0.356
	48.7143	2.2322	0.782609	22.5435	1.44828	17.3966
	10.7609	-9	47.0652	28.2826	5.89583	-21.4792
	1.41071	14.4285	7.88333	7.5	5.01852	23.9815
	39.0175	13.9649	1.38298	40.1276	12.4565	-8.5435
	117.174	-9.587	33.4375	25.7291	1.85	3.85
	4.28889	3.2666	7.50847	1.94911	7.59574	-3.9149
	72.5088	1.8772	0.0666667	20.8889	1.03333	18
	27.9783	-13.413	8.08696	18.4782	38.2917	-3.3542
	3.6087	-0.5652	22.5	4.6035	1.29825	8.7193
	68.1042	0.5	0.645833	32.0209	16.5556	-7.1852
	3.93478	-0.6087	11.8511	29.8298	1.83051	12.4915
	40.8043	0.5435	41.3276	7.2759	35.8333	-4.3703
	3.42373	19.983	0.0833333	18.1667	1.21739	10.1956
	78.2083	-0.75	9.72917	23.6875	72	0.1035
	3.18966	6.4311	9.39344	5.5902	0.489796	19.1225
	13.8833	-0.5166	1.5	29.1957	64.3261	-10.6521
	3.84211	8.1053	28.339	13.0339	3.97826	7.5652
	9.08333	-5.45	75.2807	12.6842	12.569	0.3793
	3.9	5.7834	0	23.8043	1.23913	9.3695
	92.4561	0.2105	76.1864	14.1695	32.6786	-10.5714
	3.7377	10.7705	11.0508	6.5593	2.58696	6.4566
	26.9286	-6.0715	0.0869565	20.0435	72.7377	-8.5082
	8.34091	2.0227	11.2667	14.1	1.87755	6.9388
	9.40678	-10.8983	9.83333	1.8	26.7925	-7.3585
	18.2727	-0.6182	4.06522	39.2609	1.39623	36.3585
	24.75	-6.1	42	18.7796	19.1	-4.2834
	13.4355	-6.4839	16.7288	5.8305	1.15517	6.6379
	46.871	-7.0484	1.7541	17.1312	37.0952	-7.1588
	14.8	-6.5167	8.27419	25.6291	0.578947	19.5439
	14.4211	-5.2106	13.5082	2.1311	53.913	-11.7826
	23.6066	-0.0983	9.47619	27.3968	0.586957	0.1957
	56.5741	-4.9444	100.702	21.5614	31.6739	-8.1522
	34.434	-7.6981	21.6271	5.0339	3.44681	8.1702
	24.0167	-4.0334	1.32203	20.2712	1.06383	1.1277
	11.4833	6.1834	16.7857	15.3572	2.62069	8
	30.9655	-6.3449	22.8667	6.2	3.02222	29.6889
	22.459	-0.3934	0.183333	13.5834	2.45652	25.2174
	55.0222	-3.7777	12.431	19.9138	2.08889	9.2222
	52.1522	1.1739	14.0385	0	2.15217	0.0435
	41.6364	-8.4772	0.65	24.7	4.02222	22.6222
	5.61702	-7.1277	21.1607	15.4642	1.54348	7.8261
	8.11667	-6.4166	17.5079	3.6032	1.71739	2.1521
	37.4426	0.0328	0.290323	14.371	2.76087	11.0434
	17.9444	-5.0185	25.6957	14.9348	2.95455	3.7045
	36.0893	-1.1965	15.7586	1.9138	2.42553	5.1489
	11.1228	-4.6842	0.296296	20.1111	0.637931	1.7414
	18.1803	-3.8197	7.76087	33.0218	1.26667	5.2167
	12.2203	-6.322	28.5645	10.2581	2.82258	4.0806
	7.69492	-7.8983	6.95082	16.3606	5.32787	5.5902
	64.9074	0.3148	28.5417	18.2083	1.45	14.6167
	24.9792	-3.7708	40.9833	4.4833	1.64815	13.7963
	23.1064	-11.6596	0.921875	17.7344	1.67241	13.2759
	22.4792	-7.3333	45.6964	20.25	0.508197	8.9017
	24.2553	-2.4894	24.807	5.2456	0.285714	8.2143
	12.25	-14.1875	2.76667	23.05	1.93478	13.8695
	25.4444	-13	13.1636	18.2364	0.318182	6.9546
	17.463	-4.1852	17.5333	2.9	1.11111	1.2408
	16.9091	-10.3636	0.384615	14.9538	7.56897	15.0517
	22.2667	-11.7166	15.2456	24.2982	2.48387	13.7419
	11.431	-5.1035	30.9516	3.9839	0.808511	10.7447
	38.0492	-9.5901	0.0666667	14.2834	0.458333	3.7917
	11.0727	-5.4728	177	24.5218	0.319149	7.8723
	16.8281	2.4843	7.64444	14.4667	0.851064	6.3192
	14.6833	-2.1833	0.295082	17.623	0.26087	10.0434
	10.75	-5.6834	22.7174	17.9565	0.520833	6.6041
	38.1754	0.9473	7.47826	11.5217	26.9483	-3.1552
	17.1875	-6.0625	0.241935	14.242	0.901639	5.6393
	30.375	-3.3929	156.109	12.0217	5.66667	17.0175
	11.4043	-6.3192	7.08163	2.4898	0.481481	3.5
	27.2609	-8.1956	0.345455	11.8363	2.30909	11.6909
	37.7174	-6.0434	94.4773	10.2955	1.52083	1.3958
	7.67391	-1.3479	9.7234	3.5957	25.4043	39.1915
	6.70833	-8.7708	1.77083	15.2083	89.9362	-1.6383
	92.0833	2.95	9.89796	10	0.375	29.5834
	20.7407	-2.9074	9.73913	9.8478	52.6522	11.5435
	7.18966	-4.8621	0.891304	19.3044	5.66667	6
	10.1167	-9.9333	55.9565	6.7174	1.08333	5.6666
	7.71186	-8.322	10.8571	7.7959	15.1915	6.1277
	9.47541	-3.5737	1.04348	18.1739	12.9348	-8.7174
	60.9672	-10.6393	8.39655	12.0344	0.26087	13.2826
	7.73913	-6.9565	10.1304	12.9348	8.16667	6.0625
	49.8667	-6.5111	1.86957	23.8913	44.5435	-2.413
	17.1304	-11	19.2742	16.1452	1.69565	7.0435
	10.7755	-12.2041	70.8043	4.9565	6.53333	9.95
	17.6087	-2.1087	2.04348	27.8478	20.5	-7.1521
	11.766	-8.0639	16.4754	14.3606	0.0178571	19.7322
	8.71667	1.0334	11.3191	8.5106	37.9655	-1.1379
	15.0345	-6.1207	0.456522	19.4348	8.09375	-4.5469
	44.2391	-9.8044	27.6833	7.5333	0.366667	10.1
	10.7826	-7.6957	12.8043	13.9348	16.9167	1.3667
	9.88889	-1.6	0.787234	27.2553	5.88525	2.2951
	14.8644	-6.2034	63.7826	13.2826	1.40741	19.5555
	6.55556	-7.8222	40.0638	5.383	15.9828	20.5518
	13.5652	-8.6957	0.704545	32.6591	11.5962	-3.15388
	16.6596	-7.7659	17.8667	5.1555	1	15.6429
	33.3404	-9.0425	1.1875	26.9166	12.9556	36.5111
	56.413	14.2826	14.3778	12.0445	11.8833	1.0834
	7.93478	-4.4565	4.97778	14.9555	0	17.8036
	0.413043	8.1087	8.71739	8.7391	8.08696	14.3478
	41.2979	13.0426	0.5	37.1739	30.0652	-9.7392
	6.19565	-4.6956	29.25	6.9	0.245902	14.3442
	0.66129	11.7742	4.28261	30.3044	34.5652	23.3044
	32.1957	8.0435	41.6491	9.4561	26.6087	-6.1522
	12.0213	-1.2127	1.97872	27.1277	5.61905	7.0317
	1.35484	11.3225	40.6333	5.3667	23.2826	13
	47.8723	15	2.88889	23.2666	19.8667	-1.3111
	7.3617	0.5532	29.4464	4.1071	0.95082	9.6721
	1.22807	19.4912	0.934783	12.4565	47.7742	-0.9516
	6.72917	23.625	19.2241	23.0862	13.3	-0.95
	8.13043	-0.4348	0.847826	63.7392	0.388889	12.3888
	0.864407	9.8644	23.6667	0.8718	28.0377	12.717
	74.2667	19.6834	0.391304	28.0435	20.7167	1.1333
	6.56522	0.9565	14.4821	8.1786	0.0166667	9.6167
	4.15217	19.1739	0.893617	17.2128	53.4444	5.1482
	44.0179	14.625	10.8644	7.5085	15.8	1
	8.76562	-6.0469	1.24074	27.2778	0.457627	12.6441
	4.80851	10.3192	16.5738	9.6885	37.3684	-0.8245
	42.5172	15.8104	0.310345	21.0345	10.4667	10.3166
	12.1695	-5.6102	10.0339	4.356	0.766667	18.9167
	1.6087	9.6522	0.484375	18.0469	49.0851	10.1915
	54.4918	26.4918	9.2	2.2364	41.3934	4.5081
	18.3621	-4.1034	1.54545	34.5273	2.57778	11.3111
	4.28261	7	7.61404	-4.8772	33.7917	0.9375
	75.1936	13.8548	0.42623	20.1639	7.76271	-4.8305
	6.83929	-3.4821	21.7833	0.6333	2.06383	5.2553
	8.91935	5.1129	25.0185	22.5741	10.2586	14.9656
	30.2456	5.2281	41.6964	-0.0893	16.3478	0.6522
	43.95	1.4	1	28.6834	2.23913	3.4565
	0.125	4.4531	28.3774	-3.3962	16.4677	17.5
	7.45652	9.2391	1.66667	8.8056	8.38298	-8.2766
	24.2885	-2.1731	70.5833	3.4834	2.44068	12.2204
	8.45	9.3667	0.758621	12.6035	18.9107	1.6072
	13.5862	1.2931	11.1186	-0.5763	6.875	-9.8125
	9.1087	-2.6087	1.76667	12.55	2.66071	29.7679
	13.2881	-3.2882	27.2444	5.2444	26.381	0.3969
	25.383	4.8298	1.58696	41.2826	30.8478	-5.9131
	7	-1.7457	13.2553	6.1277	9.25862	62.3962
	36.6087	8.8696	3.17391	18.5435	87.2545	2.9818
	9.77049	-5.8688	16.4348	14.2391	15.1702	1.2128
	13.0702	8.3685	8.31915	20.0851	2.26667	5.5333
	39.5667	3.1167	13.1489	4.9787	19.0213	10.1915
	41.5652	0.1304	0.466667	13.7334	13.0444	-8.9778
	43.8103	-1.1897	62.6522	10.0869	3.73585	4.5283
	9.11667	0.1667	1.71111	19.5333	15.0625	4.3334
	9.01639	-1.9016	7.30435	11.5869	9.89583	-7.3125
	12.082	4.9016	5.73913	22.1087	1.30645	15.0807
	7.65	-4.2	14.5818	0.1454	42.1695	11.322
	15.7627	-3.3899	0.361702	27.4681	8.14583	-1.3959
	58.8511	-9.0639	55.8421	7.5438	1.4375	7.3281
	55.0222	6.5555	0.0652174	29.8479	9.34783	-13.3478
	57.4348	4.6304	12.4333	13.3	1.78947	13.7018
	26.8511	-6.9787	3.06349	15.1905	14.5106	-10.8086
	15.0652	-2.8261	20.0333	2.6667	2.05	19.4834
	16.9783	-0.7609	2.53333	18.0834	17.0638	-8.6383
	12.8511	0.9149	12.537	5.6852	1.96552	14.7242
	26.4667	-3.7166	0.460317	15	48.614	-13.2982
	28.3929	-6.5893	14.0364	4.6546	1.56667	16.4
	62.7069	7.7069	1.16364	9.6182	15.7321	-7.6428
	20.5082	-0.4098	16.5231	18.277	1.65517	14.3965
	50.0714	2.6607	0.25	15.2333	11.2075	-14.7358
[truncated: 616 more rows]

## Sheet: SF1
Panel d: Number of immunoreactive cells (cFos and shEGFP)		shEGFP			cFos
	Timepoint (min)	Slice 1	Slice 2	Slice 3	Slice 1	Slice 2	Slice 3
	0	88	20	63	82	53	46
	30	21	21	41	207	245	268
	60	314	381	197	1234	1108	616
	120	639	654	976	856	828	1159
	240	787	502	306	898	594	341
Panel e: X & Y plots correlating cFos fluorescence intensity to shEGFP fluorescence intensity
	cFos Fluorescence intensity	0min_1	30min_1	60min_1	120min_1	240min_1	480min_1
	33.2867	21.3417
	11.7161	17.3523
	12.1803	19.1349
	7.88448	10.2744
	11.7656	13.5353
	17.9309	19.1889
	14.8438	17.6711
	8.46099	12.8719
	11.3692	3.45416
	12.1161	14.6616
	13.8174	16.2381
	9.70422	10.659
	12.7114	13.1618
	7.16098	12.485
	8.98038	9.00314
	9.56658	12.3438
	16.6689	16.0144
	8.47865	9.78435
	26.018	20.5846
	11.2309	16.7392
	16.5775	15.8545
	18.7579	22.5423
	27.4998	29.2167
	18.1383	21.2038
	13.1288	17.7339
	14.6731	15.2256
	19.7799	29.5138
	20.1973	25.3187
	13.8027	13.759
	14.5142	18.0666
	11.6548	18.9388
	11.2255	12.2464
	14.3387	18.5847
	17.849	18.5797
	13.0968	14.0688
	6.23545	8.94327
	13.2992	18.8115
	14.2403	27.6751
	13.9244	15.3036
	9.59342	12.0197
	10.4944	20.8823
	22.3498	35.1847
	15.8826	24.1396
	16.484	11.8523
	10.0062	15.6829
	22.2216	27.7578
	7.23248	2.49391
	10.565	22.7854
	11.5686	26.8353
	13.6004	15.4608
	21.9708	26.4966
	9.89172	4.28069
	13.4493	18.1945
	26.7524	37.0365
	24.2559	31.7829
	14.9378	23.5619
	19.7636	30.3731
	13.7883	15.9011
	16.5086	18.5345
	5.02546	8.15945
	1.13829	6.60329
	15.7368	14.3185
	20.459	36.1393
	12.3614	15.5823
	15.6726	17.851
	20.2509	20.786
	21.7023	20.7049
	14.3998	9.32216
	16.7791	15.1963
	35.487	39.6731
	17.5412	20.8122
	24.3625	37.9016
	13.2431	21.3532
	15.1477	9.27389
	11.8816	8.53734
	18.0263	27.2319
	9.00271	4.71676
	8.04999	3.00865
	16.4425	26.8468
	11.9928	20.8045
	3.7911	6.87592
	15.3476	4.33755
	18.02	9.84701
	10.2577	9.09103
	11.5257	7.0556
	8.3218	3.87284
	23.9436	6.84071
	21.5439	16.4468
	15.5777	4.37621
	12.2608	7.02624
	13.2388	13.1815
	17.1478	6.99834
	13.7692	11.1353
	7.02525	6.09262
	14.0518	8.41756
	4.0859	1.67746
	21.5916	16.7695
	5.97766	13.5013
	6.65009	0.14727
	12.963	9.11936
	65.7617	21.1351
	15.7922	8.30956
	10.1679	10.746
	24.4107	20.2627
	18.5555	14.7752
	5.28342	1.8464
	3.44002	0
	6.52405	0.952216
	8.79253	2.48292
	10.9203	13.0352
	12.873	11.8462
	23.3922	0.245516
	16.9865	5.84552
	25.9003	7.35947
	22.2184	13.8713
	51.5205	6.41517
	9.20769	3.72919
	17.8213	10.1152
	4.92262	0.505298
	8.71566	1.2702
	16.1638	5.94452
	21.8709	15.9135
	10.1137	10.9592
	13.8295	16.0445
	24.867	7.53455
	7.40804	3.45767
	25.7839	7.35353
	16.89	4.16947
	9.77693	4.27656
	11.343	5.38357
	27.27	9.73897
	13.999	7.47729
	6.36945	3.8254
	14.1539	16.6118
	11.699	9.03491
	4.04764	0.110072
	22.2208	18.6195
	13.1756	18.4249
	21.6586	23.494
	17.3286	17.2402
	7.39626	10.4593
	15.0516	14.2414
	12.3808	9.40861
	18.4662	18.9847
	18.3895	23.0241
	20.4694	30.4018
	12.8195	25.1252
	19.0309	21.1235
	15.7401	13.4042
	94.4608	100
	10.481	11.921
	19.2775	17.2448
	12.9353	24.8557
	19.4232	20.1845
	29.0636	43.3467
	24.0182	19.0437
	19.846	22.0993
	13.4228	15.763
	21.2376	18.6331
	13.0343	13.3646
	10.7181	11.8741
	16.1676	14.9544
	17.4594	16.2886
	42.8231	26.5942
	13.6474	16.1093
	24.1491	17.5223
	17.9686	20.9925
	16.6496	15.4964
	18.0183	14.1636
	9.47794	6.59496
	9.12113	6.43294
	23.8842	21.4296
	15.4486	22.6761
	22.786	31.4692
	23.7822	16.212
	24.9813	23.9591
	7.48715	6.42941
	10.5853	7.32617
	11.4092	1.07736
	8.65767	6.63569
	20.6829	16.6513
	15.9373		5.59292
	30.6986		16.5853
	15.9612		23.8393
	12.9007		39.4256
	12.5316		13.1126
	21.7466		14.8089
	13.7109		9.86643
	20.0456		18.1133
	23.4993		21.3671
	26.8864		19.4363
	18.5598		18.8607
	15.6314		18.7635
	16.5484		12.4337
	20.0764		16.9575
	9.89622		31.1969
	18.0598		18.1896
	18.4589		16.5813
	18.1192		31.4972
	24.8187		20.6217
	16.6779		19.3957
	13.766		7.92134
	11.0461		9.99688
	8.84049		7.11882
	18.0207		11.1573
	14.0907		11.289
	19.7373		32.2885
	8.76899		20.9081
	16.5952		26.323
	14.866		43.016
	14.9378		35.409
	14.1861		17.7669
	14.6439		30.8463
	21.1867		11.0739
	24.0085		17.329
	16.6764		19.7788
	14.1091		7.54488
	14.5852		6.79835
	16.9982		21.3351
	20.3732		25.4974
	20.2208		12.8543
	18.2122		14.2239
	6.5289		2.56446
	17.4771		12.2678
	19.9514		9.63001
	21.6697		6.00138
	11.5103		12.6079
	17.8756		16.6207
	17.1998		11.3758
	23.7126		10.4796
	15.3102		15.415
	21.2019		10.4054
	27.2292		27.7036
	23.867		17.0758
	25.591		10.9124
	11.8088		14.9306
	16.5495		5.22097
	27.3408		15.8095
	11.9924		7.98035
	19.1203		15.4531
	28.1599		14.7861
	20.5934		42.9753
	20.0716		16.2945
	23.3518		13.6761
	24.0191		21.7486
	18.9831		39.4809
	19.5496		11.1142
	20.5922		9.60997
	14.009		27.8262
	22.1496		11.5311
	25.1439		18.0517
	22.699		8.36011
	24.522		11.4993
	41.1285		82.5067
	22.9538		20.8883
	14.8942		20.9594
	17.1847		13.421
	18.0934		12.5284
	17.1873		14.0995
	21.7056		16.7421
	23.6588		16.4461
	12.9723		9.92591
	21.0562		10.4778
	19.6815		16.2133
	8.84949		14.408
	18.8628		11.748
	16.987		15.3294
	16.7449		7.03647
	15.1221		7.06282
	11.2632		43.7463
	18.538		10.2772
	14.9739		15.2366
	16.8911		23.8332
	24.0435		56.8406
	11.6472		15.3503
	19.1116		14.8206
	18.1172		11.5837
	16.0907		8.13997
	10.8649		6.76984
	18.5834		7.71937
	20.5901		16.3675
	18.2084		12.5698
	8.55569		5.07509
	22.5378		20.947
	12.843		5.75932
	17.6031		11.3023
	15.7051		3.21857
	18.8422		19.9386
	16.7536		6.46481
	25.1802		14.2534
	21.3742		7.42874
	10.0766		12.7223
	15.5		34.3689
	18.4071		16.9133
	8.17707		20.6431
	17.1978		33.3777
	20.8275		40.3887
	12.3981		20.4476
	12.2582		10.7293
	11.5182		12.7337
	20.1142		17.119
	19.5404		17.9853
	15.3007		11.7328
	12.9995		10.1219
	13.892		7.55184
	16.5509		14.8534
	17.9144		18.3565
	12.3383		3.19956
	16.9762		21.9708
	11.2068		5.59697
	18.9167		10.4876
	13.8279		8.58401
	13.9664		4.44904
	20.2253		8.95596
	14.736		6.83798
	14.2753		8.74071
	10.9094		6.41069
	16.0104		20.8435
	16.612		26.4094
	14.5582		6.84936
	10.6978		9.99085
	9.86367		7.37509
	19.6769		18.3016
	29.8974		15.0116
	23.9837		10.3011
	23.2031		11.1115
	19.226		8.06374
	24.1472		12.1837
	21.3046		4.08283
	23.2216		11.1248
	24.6584		15.7787
	21.1798		12.5861
	19.5993		14.5799
	20.6533		13.9598
	23.3316		11.7978
	24.2517		12.3414
	16.839		7.23891
	22.325		13.0038
	30.4796		3.16003
	23.4543		41.4899
	22.2007		17.7
	20.7996		14.0926
	21.0953		11.5221
	19.4019		9.64065
	17.2924		12.9307
	15.1705		14.7908
	18.855		9.80102
	20.5863		13.2633
	15.2673		14.5493
	13.4715		29.1484
	13.6932		18.8403
	12.8307		12.6177
	13.1546		20.9439
	8.48212		15.1648
	10.1085		27.1978
	12.8946		23.4319
	16.6774		3.56219
	22.1725		62.0088
	27.3924		26.5568
	25.9591		35.9686
	23.2642		7.28446
	20.9405		35.7872
	27.8401		10.7602
	25.1932		7.77847
	16.835		8.43493
	18.8291		12.67
	20.4189		29.1154
	20.0262		8.84848
	18.9144		18.9107
	13.2433		7.92228
	14.8544		5.83367
	13.6451		11.8001
	10.5513		15.4214
	13.9744		12.2631
	15.6887		12.3661
	14.0173		13.3507
	6.96552		8.71285
	1.00559		7.15016
	9.59948		12.3906
	3.17738		19.4134
	9.87977		20.4915
	9.44453		12.1811
	18.434		33.4436
	10.4149		33.5922
	26.1262		67.9602
	12.2471		27.014
	15.5093		4.53129
	17.2754		9.49496
	14.8913		9.99245
	15.4496		15.2799
	8.11318		6.55582
	13.5478		9.78766
	6.13451		5.23575
	8.28163		9.59632
	7.68262		25.5989
	12.6517		13.3998
	14.2782		10.9386
	10.3884		13.3518
	17.0917		25.5261
	19.4521		16.1902
	7.92257		10.7322
	14.2871		11.403
	11.9305		19.5077
	17.5701		12.1717
	7.72313		6.39601
	15.6122		12.4115
	9.99836		6.69191
	9.40073		10.3817
	16.5315		20.9429
	13.3569		9.84845
	10.8043		7.8212
	11.9422		9.99735
	10.2134		14.6924
	12.1747		11.1947
	22.1746		13.0464
	12.8084		25.3574
	12.7803		13.6954
	14.1596		24.0634
	16.0118		6.26415
	17.0471		10.796
	16.9593		12.8615
	16.9444		34.2918
	16.4735		13.5602
	17.0902		24.3549
	29.9746		19.3847
	20.0539		7.61725
	15.898		18.6533
	16.0377		26.7446
	8.88948		15.4359
	12.2748		13.2279
	13.388		4.35473
	14.8928		11.5182
	12.8527		25.2091
	12.5309		13.064
	11.1749		11.7518
	17.1506		11.4361
	18.3555		16.2775
	18.811		8.46477
	20.7173		14.5123
	24.0187		6.80927
	30.7999		2.06339
	20.2819		1.3099
	13.9933		2.05643
	16.9404		17.2634
	23.2064		5.9675
	18.2238		8.87135
	17.0661		13.6118
	18.8673		24.6265
	16.6044		13.4049
	14.9548		5.6172
	19.6015		16.2679
	18.5747		11.6926
	22.1898		7.80746
	21.2888		13.7032
	19.224		11.6547
	16.8118		9.07304
	20.1699		10.7006
	15.126		5.15472
	20.5662		8.67615
	24.3335		6.92588
	22.3948		14.1975
	20.7206		15.5072
	12.4659		11.6612
	12.8127		9.5518
	9.86505		17.478
	29.6306		19.3049
	20.8456		13.8288
	19.9985		4.16405
	25.2013		5.93559
	35.1445		84.5358
	19.2456		0
	21.8539		10.0265
	26.4674		16.5003
	28.7444		7.93621
	19.9591		13.8024
	22.522		7.91362
	22.451		11.9002
	23.5776		12.8299
	14.2327		4.79454
	18.9876		1.29409
	28.7645		12.9098
	16.8042		0.796878
	23.2083		9.38936
	10.0463		3.05707
	27.7106		64.4417
	14.3541		19.4707
	13.6905		13.3087
	10.0333		16.321
	13.9934		18.8176
	11.6806		18.5792
	17.4004		15.9098
	14.0419		13.2662
	20.1652		21.6892
	21.4232		14.5966
	16.1671		11.2264
	16.2789		16.8922
	15.7297		8.44048
	32.8771		25.9695
	12.677		10.9772
	18.8076		4.16198
	26.2988		17.2059
	19.2098		19.6911
	12.7253		29.0788
	18.2134		11.8055
	25.6563		9.81966
	22.0831		14.7764
	18.5186		9.37929
	20.6945		9.81975
	27.037		13.3012
	33.5372		38.1477
	16.7851		20.9393
	24.5784		20.0658
	23.1519		9.66587
	23.0817		16.0768
	25.8985		15.3258
	16.1698		9.59378
	22.1943		10.4248
	22.5257		4.24339
	21.9034		15.3558
	13.7864		13.0283
	23.5433		28.6714
	19.148		13.4463
	14.9443		8.38467
	23.0172		17.9304
	23.4863		40.0423
	29.8231		22.1449
	24.0367		11.1477
	25.5824		18.2707
	21.2724		18.157
	32.4954		38.6545
	21.9294		12.2108
	26.1139		13.6296
	45.4155		21.456
	20.9912		14.848
	37.0515		52.1366
	19.1223		5.33711
	14.5303		7.48465
	23.0229		23.3185
	19.8548		13.9652
	20.5811		3.67239
	22.5546		19.1456
	17.5891		17.9415
	26.9451		20.6759
	22.7931		28.6598
	17.3594		12.6057
	29.6254		6.06632
	23.7469		13.5303
	16.957		14.9802
	19.4894		12.9051
	28.2963		26.3162
	17.0848		7.92059
	20.6427		48.9347
	21.8759		10.5891
	15.8061		9.29524
	17.8909		16.8846
	16.0459		8.81299
	21.526		16.9815
	17.3324		14.2319
	7.04759		15.0087
	18.0988		12.7991
	22.4988		15.2018
	15.5661		14.6783
	21.7269		19.5235
	23.6503		16.4415
	19.8924		27.6614
	12.3193		22.245
	22.1328		20.9022
	43.0523		53.5929
	14.53		12.0904
	25.4207		45.3193
	20.0513		9.80403
	22.6704		12.283
	18.9932		6.83176
	18.3464		12.6406
	20.878		7.34686
	15.4044		11.5937
	15.063		5.91103
	18.038		13.8541
	19.899		13.5304
	29.462		25.4826
	20.628		16.7839
	16.9044		10.7907
	10.917		9.94549
	15.557		6.79873
	23.7756		23.8614
	15.7858		6.8712
	26.984		40.7137
	18.1492		12.4206
	20.8604		8.94363
	22.0075		26.0497
	22.864		13.4091
	15.8296		7.00221
	22.0253		6.49135
	23.7628		14.0488
	36.6618		16.5497
	17.0202		10.9765
	10.4578		10.5216
	16.1771		13.3949
	17.4053		15.8075
	13.9521		12.6832
	13.8385		12.3875
	15.1818		15.4402
	14.4915		13.913
	18.1085		37.5144
	21.8124		17.143
	9.02452		5.61259
	19.0678		14.3981
	17.1916		7.84831
	22.7609		5.49165
	15.9029		13.8681
	16.2064		5.90802
	17.2832		6.46415
	13.9718		0.40225
	7.39263		18.2446
	13.1977		18.1225
	28.6067		17.9565
	21.2907		4.68188
	25.7121		17.651
	20.7814		12.2959
	19.2749		6.97849
	15.5976		3.90034
	21.6311		5.15556
	10.7837		2.6598
	15.2862		5.42408
	14.325		14.0575
	17.376		9.76262
	12.0927		14.6079
	7.77108		25.3252
	14.4772		28.3323
	17.1355		14.571
	18.7816		8.96772
	13.6477		6.16608
	11.2634		4.31652
	13.9723		5.83414
	12.3307		24.4416
	12.7911		11.7973
	19.278		13.8365
	14.7233		11.782
	4.91622		6.83741
	13.0013		10.288
	18.194		9.79744
	8.06713		16.2984
	17.8388		23.882
	12.9221		10.4064
	10.8614		13.2825
	19.3344		25.8541
	11.8678		15.9742
	9.57611		11.09
	9.22968		10.9822
	10.8583		14.116
	13.1581		19.1048
	14.3645		11.1313
	12.9931		17.6454
	12.5241		11.1308
	11.7726		14.8975
	13.3105		9.11322
	9.23764		16.5727
	14.4924		19.1518
	12.4427		20.9911
	10.9216		3.29687
	15.4526		12.7814
	16.3099		16.2177
	13.6148		15.2589
	14.1406		19.3252
	21.3803		25.8009
	14.3326		24.1343
	15.4714		14.9657
	12.8975		12.551
	14.2208		23.4872
	14.3859		12.1511
	13.5172		17.5501
	15.1851		22.3628
	12.4952		36.1465
	21.1192		39.0343
	14.0414		15.0137
	26.2147		21.1561
	12.3849		10.4423
	11.0023		9.97626
	17.3312		13.8657
	14.2071		14.2135
	14.7135		12.9017
	10.2366		11.0664
	14.4107		12.5843
	15.5183		23.6992
	12.4441		13.1287
	15.6877		53.579
	17.0265		4.04349
	14.9202		13.2713
	24.1434		30.3401
	29.4935		74.3546
	19.8708		22.148
	22.0267		31.1061
	17.18		18.1607
	14.2824		37.1413
	19.0756		55.2698
	16.9394		16.5537
	14.0005		10.8395
	17.8833		14.9204
	15.2948		20.2625
	15.3257		8.3043
	11.9182		12.9405
	13.0406		19.6584
	21.3307		21.3127
	21.2902		20.4924
	11.7734		25.7375
	16.3127		19.7884
	12.5134		10.5751
	9.03941		11.242
	12.4561		13.5268
	12.9725		5.69278
	13.9394		13.2436
	14.3821		15.1826
	14.1676		10.5227
	11.708		17.5927
	11.571		27.1398
	12.1604		12.8724
	12.8375		21.0816
	16.3175		31.2197
	20.9315		24.3285
	10.8465		18.5502
	16.3355		26.8844
	19.0993		17.6008
	13.237		15.4385
	14.8146		30.9925
	13.5589		14.3504
	14.6262		38.4638
	9.60623		15.6053
	21.4261		88.3221
	12.5973		35.9703
	13.7512		17.4584
	13.4017		16.0615
	12.6294		17.0262
	14.8111		17.9199
	11.1362		38.6558
	12.3981		17.7077
	15.9995		42.2324
	22.0369		63.7536
	15.6672		29.1559
	18.8469		48.7875
	16.4183		40.1895
	14.3283		24.1551
	12.4445		35.5995
	12.9888		15.1015
	14.5518		18.7215
	15.281		39.7331
	11.8645		21.5108
	11.2861		15.6967
	9.63029		14.5035
	18.3691		31.6058
	12.6969		15.7594
	16.4196		19.1121
	13.464		25.0895
	15.3561		17.2548
	12.2269		17.7309
	17.2186		13.1382
	19.8777		15.7627
	18.7075		29.9129
	22.2876		48.8579
	15.8653		14.4986
	14.1785		12.2844
	27.2635		33.187
	5.16968		2.24711
	19.5134		15.9027
	21.6064		14.7372
	15.9344		35.7875
	20.1938		14.3092
	36.0469		100
	10.1753		23.0776
	19.6782		16.7604
	16.7017		10.8524
	17.2733		29.2254
	18.9509		19.0515
	23.0824		28.3325
	20.8609		21.685
	15.5102		11.5355
	24.8935		11.3284
	19.405		21.582
	19.4457		10.704
	17.524		16.754
	13.2774		16.084
	23.0056		25.4649
	16.3802		13.359
	15.0388		13.2423
	14.4453		13.9639
	15.1013		19.083
	28.3197		29.5331
	20.9459		18.5216
	19.2861		16.5203
	20.7608		22.729
	16.1906		17.3563
	19.5515		16.3315
	16.7858		13.8462
	22.0137		16.7677
	16.2169		19.5266
	27.1691		26.0082
	19.6888		17.4221
	20.5134		22.7402
	23.8937		25.543
	14.8106		25.1197
	20.718		21.8124
	17.9153		19.8396
	21.3113		9.547
	19.8576		26.2704
	22.5811		17.9497
	23.2156		17.4727
	24.6806		29.1303
	14.1882		20.6102
	17.5495		18.0856
	19.5868		18.4646
	14.6079		18.9733
	15.7635		22.0751
	16.6348		22.4788
	12.0073		17.8953
	14.0075		11.136
	12.3565		15.8907
	13.2149		15.3984
	25.1956		76.709
	18.9286		23.1261
	17.845		14.6625
	15.1198		58.3181
	18.9748		21.1736
	23.6382		23.8786
	21.1384		21.8202
	14.9688		14.9552
	15.1847		27.3159
	15.4003		39.2843
	11.2842		16.8466
	16.8715		31.6577
	12.1562		21.815
	10.298		24.1489
	15.8888		46.7465
	15.1524		14.9811
	21.0766		78.2113
	24.1183		73.611
	32.2125		80.3759
	13.6403		21.3142
	10.5193		18.9157
	11.6045		26.5839
	14.616		17.2944
	11.9405		13.7433
	16.7863		42.544
	15.2306		39.8685
	9.19176		19.0936
	7.24599		17.4299
	15.1131		38.1916
	12.316		11.4816
	13.2433		18.6635
	9.32299		35.2469
	9.67808		27.5872
	18.3507		15.541
	19.1982		31.1239
	26.0678		30.3444
	24.8213		9.04057
	21.7883		23.0972
	13.5833		8.7889
	24.0473		29.0386
	31.8508		26.6298
	19.7977		16.0951
	29.395		61.3169
	20.5252		21.1304
	26.1535		28.805
	15.9877		14.5253
	22.4549		21.7275
	23.8636		24.7739
	23.6444		18.2339
	4.49639		9.32207
	14.625		17.2939
	21.4327		22.5345
	10.7885		16.3726
	35.4241		63.1205
	23.1809		28.6124
	24.6247		25.5611
	30.6308		19.245
	27.3467		21.5928
	29.9125		10.5052
	31.6012		26.1669
	24.6136		23.6308
	20.2449		20.7161
	11.4293		14.3339
	13.584		15.6799
	7.43677		19.3805
	20.8039		25.8675
	17.9444		17.5927
	18.6294		24.7908
	2.91255		25.9709
	15.3329		17.245
	10.7352		28.381
	18.2873		17.6634
	12.6572		23.6429
	17.1502		29.6286
	25.7862		33.9775
	25.4288		26.5254
	31.9841		25.5399
	20.8564		24.7187
	19.0941		27.7848
	5.57514		30.7403
	26.2685		26.9849
	18.9906		27.8461
	16.8268		26.5707
	14.5059		35.7858
	4.68423		26.9781
	22.0283			5.19119
	39.4227			18.445
	25.6657			16.2891
	34.6774			7.89687
	30.131			28.0408
	54.1747			29.0548
	20.5743			14.767
	22.5025			4.65234
	21.4431			2.26805
	41.7154			17.9488
	24.1247			16.5901
	22.7715			3.84229
	15.8007			5.60318
	30.6138			6.90401
	24.8513			0
	22.2241			5.84209
	36.8291			16.1147
	20.5434			0.929527
	41.0859			15.486
	46.2501			17.5869
	24.2102			9.06923
	21.3906			7.29173
	33.0021			11.7482
	34.0725			8.96686
	25.5898			5.68243
	33.8227			13.1267
	47.2569			9.93214
	35.6762			16.093
	23.5492			10.4743
	56.9348			22.7469
	19.2615			2.88126
	39.3242			8.35702
	65.9807			22.2377
	56.6912			20.5371
	38.9101			17.6683
	43.8999			15.2196
	61.4619			22.9818
	45.6205			13.2087
	60.8693			18.3839
	54.9785			17.2721
	52.204			21.7741
	27.2011			13.6949
	30.0903			12.4629
	45.3145			16.8791
	61.2969			28.4722
	29.1706			12.1272
	67.9545			31.946
	62.223			26.9073
	75.6679			37.0768
	66.8			27.168
	36.9007			13.3946
	53.1967			24.2301
	55.729			15.1208
	75.7337			36.3429
	43.3736			11.3328
	50.5404			19.7693
	52.1016			13.8605
	61.036			31.4241
	65.2328			21.759
	71.1259			20.1077
	64.1334			24.2064
	59.1483			19.5679
	57.5101			36.329
	51.6127			23.5456
	63.417			24.4448
	46.8237			17.7843
	47.6322			15.8484
	54.6115			18.0209
	63.3587			29.7763
	63.0817			26.8899
	48.6533			18.0933
	38.8287			12.6932
	53.3956			22.1394
	77.829			31.2303
	46.2882			18.9586
	59.5698			22.2722
	72.4306			41.9837
	37.7222			5.28677
	45.1591			9.01968
	72.1814			36.5606
	57.7241			18.9238
	65.3337			27.7439
	65.2326			37.8186
	41.9391			13.5667
	54.1951			26.2852
	29.1891			18.4545
	68.1862			42.7015
	59.105			29.8036
	36.024			14.9789
	57.8204			17.4715
	47.9857			27.5934
	16.4988			4.60699
	46.2259			14.0903
	57.2506			12.931
	36.2067			14.2248
	32.9141			27.1664
	41.1254			30.2477
	26.741			20.6062
	61.4354			25.7597
	67.6587			40.1071
	17.6985			5.80122
	80.5525			33.1592
	39.4464			19.0781
	20.5484			12.7713
	68.2222			36.4139
	54.3623			23.9735
	53.604			35.3406
	9.52261			4.14075
	46.5261			10.8428
	50.9053			22.8969
	37.1178			30.2424
	32.1948			21.3064
	29.7674			6.64346
	78.0146			41.7475
	43.5128			13.2181
	54.3421			27.4984
	63.3457			37.6931
	20.8557			8.57859
	60.0949			23.7902
	31.5947			15.6047
	50.9888			18.0322
	41.8366			16.9738
	53.8237			21.169
	28.69			10.9267
	60.2817			18.9843
	48.8952			12.7061
	50.9398			17.9277
	64.5886			25.8916
	75.8548			45.1067
	55.1963			21.3599
	30.9841			17.5763
	74.0538			31.7526
	55.3895			37.0713
	52.3406			19.3871
	79.1056			45.8134
	70.4079			40.0471
	55.0242			22.7841
	65.4193			36.3572
	63.5195			29.9938
	67.5167			36.9938
	53.9806			13.7326
	87.3397			36.0712
	58.0027			30.2324
	47.9802			23.0776
	36.0199			19.388
	54.3454			22.4473
	51.9882			16.7012
	41.031			23.603
	61.933			29.8638
	72.3925			34.9019
	47.7636			14.5337
	58.3664			17.4772
	33.4572			25.7113
	37.828			16.9077
	8.4906			6.78245
	37.7101			25.3473
	22.4564			22.9871
	52.7765			20.9611
	51.5876			22.2505
	33.4169			18.4264
	10.6121			4.2326
	24.2275			18.2875
	33.3686			13.8046
	11.2561			11.6309
	14.5099			12.9287
	17.7229			5.98634
	6.32755			8.98033
	13.9301			3.15347
	18.3367			6.93436
	25.8764			9.77807
	16.649			5.13523
	33.5457			24.7561
	22.5198			5.6279
	27.4814			10.5335
	21.723			4.42118
	27.9108			8.82727
	20.3105			17.8253
	33.2758			9.03062
	40.1917			10.1992
	46.5529			20.3947
	47.5461			19.6738
	12.9033			7.37066
	29.0996			17.1745
	31.3596			18.002
	45.4169			19.5298
	47.798			29.2286
	52.7107			21.3417
	34.7673			9.77525
	52.5802			22.013
	47.3268			22.2179
	30.2476			13.5913
	48.7871			17.977
	34.5447			19.7181
	69.1489			25.5137
	48.1646			20.3487
	38.9883			23.1588
	37.9532			9.13787
	50.0622			37.0805
	51.9251			25.8517
	29.2497			23.4386
	32.3586			3.13562
	48.2394			17.8405
	49.123			1.63145
	47.4497			26.9511
	43.9657			22.6815
	61.2353			36.2036
	25.3379			22.6057
	63.237			18.5138
	30.2212			18.7107
	45.059			28.9404
	58.2172			26.8686
	67.8971			29.8881
	79.2743			31.8089
	65.8715			33.7509
	50.2431			26.7599
	26.4406			19.7607
	29.588			10.3696
	73.1859			39.4295
	42.4323			19.8868
	40.5234			11.9188
	24.5878			22.3274
	53.5987			28.0907
	62.4325			24.5047
	69.0142			41.2009
	50.8035			16.4918
	61.6835			35.0372
	51.5064			13.7776
	49.6344			17.7622
	30.7494			13.0656
	31.9846			9.33337
	45.2614			29.0336
	40.9254			22.9304
	39.8333			15.9525
	27.1005			14.2677
	47.6263			18.5324
	51.8321			17.5449
	29.9802			11.8367
	20.3422			10.5109
	46.2396			19.4677
	30.2295			17.2588
	50.4943			19.19
	39.4971			19.0813
	24.2609			9.5393
	50.0267			12.9824
	44.8836			9.25776
	24.2936			2.89579
	26.3812			11.1674
	50.8801			30.6407
	32.5693			5.07415
	54.5839			21.1293
	29.4729			16.1268
	44.2659			20.4419
	42.9314			9.73978
	50.3946			35.2968
	45.3966			8.71043
	44.2192			17.8069
	25.9906			6.45691
	50.5198			23.5249
	41.2476			8.77759
	29.4336			14.5761
	24.9314			17.8035
	59.3827			28.3589
	58.3247			36.3475
	44.8109			15.8401
	61.3376			23.8754
	50.3435			23.0336
	61.5497			17.0378
	61.6896			16.9207
	29.2189			11.2335
	59.7232			29.1348
	45.9447			18.2333
	43.2079			13.4042
	29.555			11.3068
	38.9397			20.5224
	38.4589			15.6067
	23.6749			8.37284
	48.149			12.7503
	28.856			9.13658
	47.9258			34.0204
	40.8723			10.5678
	52.3111			18.9209
	66.2882			31.211
	40.7855			24.1737
	24.5571			8.28603
	26.1863			8.71264
	24.9867			14.9461
	40.0532			7.00305
	31.0465			9.38278
	62.7372			19.8525
	32.1683			11.5602
	51.7568			13.1805
	62.7621			32.2879
	32.9952			9.56716
	34.2883			11.9559
	45.4105			21.9978
	54.1395			20.9176
	40.9284			7.85803
	51.0175			19.9137
	60.5463			18.9321
	38.9206			13.3174
	45.049			10.0006
	41.154			11.2469
	53.4801			10.9287
	57.9045			22.7866
	31.5594			12.0495
	39.3056			7.74381
	41.2835			17.9132
	59.5028			21.4764
	61.893			26.8792
	57.1746			21.6593
	56.3102			23.3875
	43.0883			19.6917
	37.1859			17.2627
	43.3783			18.7332
	45.68			11.5053
	40.0567			1.30452
	49.1798			20.4352
	60.3125			21.7967
	51.4161			22.3353
	58.7909			28.199
	50.455			30.5904
	59.6173			32.6896
	71.0036			21.2108
	62.3805			26.6965
	50.5721			19.1968
	48.4845			10.5738
	46.0341			17.8715
	40.7942			21.5258
	71.3596			30.3734
	42.3858			22.3252
	24.0469			16.2704
	24.7446			20.6319
	19.7672			5.31468
	15.2964			15.2894
	17.7706			20.4365
	34.6681			16.6612
	9.70457			7.80249
	33.2768			29.1278
	11.3932			9.69766
	23.4405			2.50843
	11.6088			3.32711
	29.6791			15.5815
	23.9643			14.6046
	26.7979			14.1637
	26.193			12.0736
	38.8332			12.9395
	11.7392			5.53583
	24.5538			14.5899
	22.4774			15.5505
	13.4154			13.383
	15.5763			10.1676
	30.3489			14.6282
	18.0782			5.11595
	19.0886			10.7844
	22.1133			17.7922
	18.042			8.07189
	27.4594			12.5067
	23.5942			8.14565
	22.4029			15.5519
	32.4621			12.4404
	25.3842			6.22548
	19.2456			5.22675
	20.0447			18.7888
	33.3537			16.3481
	26.6165			3.09858
	34.219			12.4587
	23.6359			21.6833
	37.1977			21.8474
	33.4823			2.11752
	23.9559			16.3486
	18.7641			15.5494
	16.3606			14.2913
	26.1435			9.22764
	39.7946			13.7243
	47.856			23.8744
	33.4586			23.1081
	22.5317			19.9184
	25.4752			11.3432
	32.3641			11.0908
	16.3043			9.72543
	29.7494			10.5142
	36.7385			16.6211
	30.3851			14.7155
	33.2273			21.1729
	26.4364			16.1575
	31.3209			21.5598
	34.5334			24.9077
	32.0655			14.3629
	35.3949			20.2973
	56.0316			15.6969
	42.786			19.1039
	22.8167			6.03777
	48.4783			28.3396
	28.5181			7.23033
	35.4697			22.0203
	38.3853			9.63502
	30.5421			6.97431
	38.7915			32.4541
	42.4808			12.2087
	32.1768			19.4214
	59.6519			31.2314
	53.7022			26.5806
	40.9987			2.84624
	30.5839			23.6258
	54.8334			37.2346
	47.4442			21.6031
	32.892			10.9944
	50.3769			27.818
	50.1536			27.4894
	29.8062			11.3162
	37.6164			16.6811
	26.902			7.92109
	19.5567			11.0952
	67.798			41.896
	32.2796			15.0309
	38.552			15.9584
	49.6448			28.8074
	62.8113			23.6085
	49.6908			22.2851
	44.6345			18.5381
	51.9986			15.8155
	66.2939			28.8818
	54.393			21.6326
	39.0804			13.6264
	33.0881			18.8065
	17.3258			20.6392
	22.7753			5.45021
	27.3831			10.2049
	16.8322			11.4
	20.2257			9.39011
	19.2001			12.4002
	17.7816			8.67389
	13.6977			3.11661
	24.607			13.6186
	26.018			12.3181
	15.3985			13.4938
	39.4696			17.8389
	28.742			10.0112
	36.3164			18.3525
	20.6157			13.9471
	9.67548			8.62813
	13.9704			4.1843
	37.9253			3.25966
	30.6891			13.3627
	22.3347			12.6376
	15.9811			11.0143
	23.7052			8.36763
	15.6345			9.40635
	37.889			14.4299
	28.5541			7.09997
	31.7753			14.3744
	21.7708			12.4325
	18.668			13.6479
	17.7087			7.92879
	18.5034			10.7467
	17.1392			7.75511
	35.0491			12.8187
	21.8953			7.47542
	18.4989			11.5285
	29.0889			9.83638
	24.1357			12.1515
	34.2022			11.8886
	31.212			16.0939
	18.4404			9.6483
	11.6855			9.32553
	52.6224			22.9958
	34.545			28.1474
	20.5271			12.1601
	36.8344			14.973
	29.6117			12.3167
	11.1647			8.06834
	36.122			17.0064
	33.5765			18.2867
	23.1848			14.7662
	19.6635			16.4215
	32.7246			22.3561
	26.8389			16.8422
	36.5995			20.4298
	41.9477			21.0683
	44.4856			23.2535
	37.9277			12.9223
	29.1788			20.9925
	33.478			16.5412
	55.5299			28.0664
	34.7145			33.5825
	30.7447			21.3119
	31.6533			14.3015
	37.7878			19.3722
	27.274			15.6094
	18.4816			14.5215
	36.7318			14.8702
	43.8357			12.5499
	38.8351			28.7309
	30.1097			15.8179
	52.1991			16.6944
	43.9508			11.5581
	62.9058			32.9632
	34.5209			18.254
	18.1428			4.18864
	47.3704			39.7879
	46.6613			20.1122
	40.3463			13.8514
	38.4161			4.20995
	52.2216			19.249
	35.21			11.8731
	35.8455			15.4348
	31.3235			12.5911
	54.0007			22.6199
	41.5341			16.0901
	54.7318			21.5179
	23.7296			8.4878
	15.2349			4.08535
	21.4254			8.42174
	16.5024			11.2519
	19.1093			8.97374
	25.2817			11.3829
	26.4001			12.3681
	21.9109			6.72673
	13.3522			9.34495
	48.8675			18.6971
	39.9831			17.914
	44.0151			16.5006
	44.5308			22.0033
	26.1771			9.95576
	43.3703			22.9886
	39.7561			19.126
	19.7896			6.72534
	54.2055			22.2411
	53.2218			19.0239
	28.4902			13.1759
	13.5071			7.47727
	49.0286			25.4827
	53.1783			25.6928
	30.0415			10.0765
	40.3396			17.3728
	55.8033			11.8555
	35.6262			19.9614
	28.0676			12.3695
	40.2161			20.6068
	50.8541			21.4893
	34.5312			12.1548
	43.3213			14.2235
	43.6506			18.6602
	32.808			14.098
	25.7889			9.14221
	21.2452			9.9392
	33.164			15.2814
	40.0579			13.572
	57.8335			29.5615
	32.3084			11.0587
	40.895			13.8503
	35.3339			17.9258
	31.0359			13.4283
	51.0502			20.6194
	32.8783			16.8262
	32.2538			13.5011
	23.9315			5.63482
	59.1346			15.1164
	52.7476			23.8455
	59.2147			20.8526
	47.3877			12.2246
	31.9062			14.682
	28.2023			21.1182
	59.1214			20.482
	45.3675			17.5423
	20.5323			15.8393
	42.7677			19.5869
	31.5058			17.0432
	58.3076			18.5017
	57.8032			22.0793
	14.11			5.81196
	42.1974			10.1943
	51.3728			22.4869
	18.9194			13.727
	44.9456			20.8556
	23.8217			8.22435
	58.7727			26.9619
	48.6741			12.7402
	47.4791			18.0577
	23.6103			12.8485
	48.2665			25.7473
	19.079			7.81301
	47.5361			17.1172
	66.3287			30.7543
	53.1307			24.7106
	46.9688			10.1649
	24.9567			13.1634
	56.0384			16.3496
	35.5495			19.8033
	58.9519			34.7879
	40.9862			31.1257
	21.7085			7.211
	47.0245			15.3525
	29.0716			20.1273
	93.5519			35.126
	31.3759			14.0601
	22.7599			15.2728
	83.8684			31.4657
	54.7048			25.0404
	40.0196			27.2665
	66.528			27.2233
	50.4661			31.4573
	19.9114			8.64105
	36.2165			17.6693
	47.9475			15.5308
	67.6105			24.067
	38.8186			21.153
	46.0879			21.4347
	18.1152			7.93968
	56.7854			23.4846
	81.8023			30.8929
	30.18			17.8384
	35.5981			24.7723
	50.3093			13.2069
	35.308			23.2026
	55.7763			20.6661
	40.2781			16.1061
	52.2665			22.1652
	32.1773			6.86978
	56.0299			20.313
	56.6061			35.6388
	46.9464			18.3072
	67.1105			17.8449
	51.0173			17.7107
	67.5416			40.4909
	52.6816			15.4252
	57.9914			20.3817
	46.6632			15.0889
	44.4283			10.1276
	53.942			20.3054
	59.0065			21.7765
	46.6653			16.6243
	57.2416			16.0393
	57.5726			21.2091
	45.7255			11.9733
	65.313			25.631
	43.1032			26.0234
	60.6261			26.0629
	31.4595			5.29078
	35.3843			6.92075
	71.2581			40.2469
	78.1536			43.5042
	36.7345			9.14903
	57.631			17.6363
	37.4084			4.15519
	54.9207			15.247
	32.8769			6.75288
	62.9032			24.01
	65.9776			20.2517
	73.3249			28.593
	60.1051			24.6099
	64.0787			9.33249
	58.301			24.1592
	51.1891			9.19622
	64.5055			19.4635
	44.4278			16.2648
	56.9243			18.4285
	53.3163			11.1373
	36.0084			8.0926
	53.6326			11.9097
	48.3012			12.2705
	61.1027			8.87345
	71.3419			15.7135
	71.4957			22.9999
	72.3049			22.9487
	56.6021			19.5128
	52.0722			18.9744
	57.4539			19.89
	60.2035			15.9075
	58.609			21.4972
	39.7352			13.3039
	40.6431			23.4771
	66.7091			30.7782
	51.8231			14.3672
	54.3248			26.1231
	25.8705			5.50944
	43.1728			6.94027
	38.3129			8.00532
	53.2574			23.3549
	38.5531			13.5937
	81.2931			25.5556
	57.4869			10.5147
	76.453			24.7846
	54.7962			10.2097
	61.7673			13.9925
	43.6795			14.8725
	41.3899			4.23177
	71.9352			25.4992
	73.5718			19.407
	58.3694			20.8102
	49.3517			7.54393
	45.3435			12.0746
	43.205			4.93355
	48.7875			13.0119
	48.5484			7.6653
	58.7007			21.7268
	74.6504			29.6307
	60.4166			18.6545
	67.9113			19.9363
	79.3094			31.9281
	66.3934			18.1367
	50.5979			13.6878
	62.7368			29.3625
	69.1089			25.5877
	66.9346			26.8332
	66.8943			17.0763
	38.0356			14.5289
	34.2398			14.1598
	54.9203			15.4204
	49.6147			15.3057
	71.4491			37.4292
	36.1127			10.1422
	39.694			14.4075
	50.7905			27.0354
	44.1736			15.4388
	72.9747			34.4638
	60.7163			7.30068
	39.1692			20.7994
	46.3287			20.5098
	44.1245			23.4142
	56.4359			11.6661
	50.2781			24.2437
	41.0426			15.443
	76.7014			30.1354
	71.2668			26.6567
	47.0233			30.0526
	28.8064			16.9567
	69.0593			33.2156
	29.8044			5.77303
	61.503			24.9989
	47.6625			25.7342
	33.2699			14.6628
	71.2407			33.8512
	61.9943			34.9143
	56.7492			25.9392
	46.3749			16.3648
	83.4773			39.8123
	50.7234			32.4767
	38.0354			15.9079
	40.307			22.0761
	47.8017			25.9485
	64.0955			29.3698
	82.0838			58.3443
	46.4996			18.276
	30.0158			8.61254
	31.9857			7.95472
	65.2169			35.0152
	44.131			27.7092
	50.3224			23.9819
	28.9215			19.5749
	57.5363			32.5079
	63.6451			28.736
	57.087			29.0012
	86.3202			40.7391
	39.5877			21.4296
	42.3129			19.6585
	62.6899			31.2875
	44.3253			18.122
	62.2055			41.2165
	48.1537			29.0704
	81.3412			33.7994
	54.5332			28.0035
	58.449			37.1317
	34.0933			12.8771
	76.9736			32.7694
	48.3734			32.3157
	81.4271			39.0129
	44.8109			15.973
	53.8597			20.6535
	43.0609			9.65089
	59.9542			23.2356
	54.6546			14.7578
	79.4711			43.1485
	37.677			9.9923
	64.3805			21.3407
	49.9779			27.7643
	80.916			32.0912
	55.0136			10.3395
	59.4949			29.3486
	90.8092			45.211
	45.3628			30.5886
	68.5723			29.5443
	63.2249			26.8684
	35.6939			16.2872
	75.873			23.8451
	89.1815			37.8919
	45.6237			13.5519
	59.1164			11.9329
	42.1527			23.1081
	53.894			11.3393
	53.9338			15.4783
	49.3011			8.79235
	72.2663			47.0142
	71.1524			32.4098
	59.8873			28.6531
	55.4099			7.24828
	69.7746			14.5635
	55.545			17.7433
	69.3387			36.318
	69.5245			30.861
	77.8086			23.51
	53.5466			13.6108
	74.836			31.9716
	83.9449			31.3115
	72.9723			14.967
	74.9875			31.8494
	76.3848			25.2191
	65.943			21.1357
	54.1999			9.58852
	63.7538			19.9839
	43.7105			8.04638
	65.7463			21.2497
	64.0145			15.2104
	73.7018			25.0488
	81.7458			37.7475
	64.706			17.2169
	50.5726			18.9578
	46.8606			14.067
	89.2104			36.4324
	43.2308			10.2528
	75.3355			35.5796
	50.7847			7.55749
	67.2061			16.2676
	46.2112			14.5704
	47.6805			14.1812
	72.5691			29.7145
	58.3179			18.2796
	54.1986			8.30425
	60.6991			17.388
	72.6002			28.6909
	57.158			13.5917
	37.4497			24.1167
	69.6777			15.5788
	52.3613			14.2419
	86.1587			15.1006
	67.0432			12.3481
	64.3928			18.527
	48.8065			16.1077
	96.0943			34.4377
	53.0592			32.9324
	56.4376			39.5083
	39.5297			13.461
	46.3474			27.9754
	63.5135			21.2964
	39.2615			19.0969
	46.9302			14.1366
	28.1107			21.204
	44.0069			18.1695
	39.7104			17.5762
	27.2396			8.21683
	41.637			27.7334
	27.5292			8.58998
	43.0429			9.91461
	59.1351			24.6978
	58.8198			33.0915
	45.0078			37.7443
	54.871			26.5038
	76.8808			38.4976
	30.5766			12.2453
	42.1403			9.7574
	29.5113			7.40374
	26.7458			11.7966
	60.6719			17.6299
	41.0089			25.9774
	44.0821			18.3989
	47.6166			38.8085
	33.3965			21.0651
	36.295			16.3957
	63.8798			31.1224
	49.1152			23.9697
	47.4418			20.8452
	28.3602			2.76754
	60.2391			26.903
	44.6413			26.0458
	32.16			12.7976
	65.3734			27.1035
	49.5342			21.0292
	49.676			25.0325
	32.0139			12.5111
	45.9454			20.9598
	36.3196			18.4521
	39.901			22.2395
	74.8602			25.4927
	46.4551			12.4539
	30.4914			9.89496
	45.7981			10.9348
	43.9325			18.74
	31.0052			16.3209
	42.504			16.7811
	38.1452			32.7451
	62.3156			25.2104
	29.8443			6.21417
	59.3273			32.0312
	44.1378			30.9721
	39.7866			18.5373
	63.9086			35.205
	50.8042			34.2413
	51.1056			21.8676
	41.5213			18.35
	66.8702			27.0455
	59.9081			19.5164
	54.2392			18.1128
	45.5761			17.0782
	77.5956			42.1562
	47.0607			21.5519
	45.1875			17.3528
	91.8855			31.7973
	60.3262			18.9114
	49.3581			12.6278
	67.9364			33.539
	70.9335			37.0358
	69.0873			29.8234
	58.0387			23.9398
	49.748			26.8554
	44.1018			18.9127
	53.7798			26.0579
	42.6804			14.1037
	71.8511			36.2866
	63.6982			34.8304
	67.1268			32.9547
	47.7191			17.4815
	38.4668			17.0843
	84.9033			40.1099
	61.7464			35.8617
	70.6626			32.7718
	66.2208			24.2014
	80.3965			41.033
	85.0643			39.7371
	47.2762			13.541
	59.8776			38.7513
	50.4955			8.38498
	77.9812			18.1454
	60.6136			38.9469
	70.5568			32.516
	43.0762			16.2621
	84.1938			37.3356
	64.7152			32.0981
	76.3791			35.4238
	36.1786			12.4313
	42.8541			7.47017
	53.9524			11.3222
	74.3589			35.6604
	54.9425			29.3737
	92.4058			44.2681
	41.7602			18.7573
	49.8875			14.2178
	87.4249			27.0875
	55.1629			11.3662
	76.7842			27.952
	70.9612			18.0106
	76.6391			31.6348
	48.2487			15.5572
	77.3649			25.3213
	85.5702			22.5803
	50.5887			10.4449
	53.9879			15.7984
	62.6863			25.7956
	64.9009			11.8418
	70.9339			24.7017
	97.098			37.7992
	83.0216			27.6306
	94.2163			30.8487
	90.9138			37.2406
	54.4338			12.8864
	89.308			25.3768
	85.606			23.9683
	58.7726			23.9662
	37.4733			4.10726
	65.1333			24.9594
	61.9202			30.9101
	36.5103			5.83987
	56.9554			23.3147
	68.3697			31.5288
	66.8328			29.4534
	54.1667			22.1372
	31.1943			15.5388
	31.4079			17.6601
	55.97			19.5073
	23.7469			10.4852
	55.2974			23.2324
	77.846			24.735
	49.2094			16.0286
	73.674			22.3206
	48.5207			15.7525
	35.5967			18.0813
	36.0988			21.6775
	63.5516			24.3872
	22.3925			17.546
	52.21			17.3663
	48.2392			16.8692
	60.5809			22.8869
	49.5941			17.0465
	58.3536			13.3446
	60.9578			14.6229
	46.9435			7.60007
	51.3068			8.63034
	49.3145			24.7262
	61.9153			29.2794
	34.2706			19.4244
	58.191			15.3135
	76.6438			41.0551
	51.1543			36.1948
	25.8705			14.9766
	72.9027			24.7887
	45.4437			30.711
	39.1871			11.7166
	50.6661			19.0427
	33.1245			17.8183
	63.7205			24.1289
	56.1185			24.0179
	24.4913			17.5477
	40.0884			17.723
	23.7344			14.1566
	56.957			10.8383
	33.2763			9.06254
	49.9047			22.0001
	50.7355			24.0138
	39.0409			9.79015
	48.0136			14.7843
	36.998			24.0531
	46.7015			9.40939
	33.4235			14.3216
	59.1167			21.4883
	40.0961			19.4251
	64.8379			38.7772
	60.8437			24.6914
	51.3359			18.7839
	42.7921			6.59507
	29.2078			17.6145
	65.3672			39.5056
	46.3698			24.4825
	50.5198			23.3962
	69.6782			26.6947
	49.413			4.99942
	40.6747			20.0181
	43.9501			21.6701
	32.1837			15.8858
	55.5832			30.4595
	75.7913			35.7842
	38.2207			34.43
	65.4575			11.7197
	27.4016			9.07047
	55.1819			30.4757
	73.2032			15.6864
	56.3372			34.9811
	53.7503			13.4918
	58.1645			22.3827
	39.7513			12.9251
	30.1912			10.3469
	44.3426			10.48
	55.407			24.6278
	56.6488			18.4116
	60.3117			23.7653
	34.1156			10.63
	42.6409			18.4163
	46.4037			18.5254
	58.2492			12.4317
	41.3996			6.51148
	59.4978			21.8503
	69.253			36.794
	61.3106			31.7428
	42.7043			16.2883
	39.6535			13.3236
	49.6844			20.8421
	46.7141			18.3735
	36.6954			21.2722
	85.0013			27.5449
	61.813			17.0124
	39.3964			8.67606
	43.1101			7.093
	53.0254			23.6934
	53.969			12.8117
	64.5368			6.80893
	41.07			26.7978
	57.9284			21.188
	63.4676			14.9429
	60.3356			26.8509
	55.3434			13.0809
	45.3351			12.1764
	50.049			16.2585
	72.5381			19.4823
	54.3888			14.1252
	65.1224			19.9454
	89.4103			21.3491
	54.7231			19.0717
	50.5774			35.0528
	60.503			9.98778
	58.4336			13.0494
	60.0663			12.5944
	60.7914			17.3533
[truncated: 7,910 more rows]

## Sheet: SF2
Panel a: Ensemble size mKate2. WM, OF, HC
	Group:	On Dox	HC	ET	NE	OT	RT
		0.21	3	3.35	5.75	4.86	3.15
		0.74	3.9	4.55	5.52	4.37	3.9
			3.3	2.96	3.35	4.29	4.03
			3.5	3.82	3.57	3.22	3.68
			2.9	2.39	3.86	3.54	4.22
			2.3	2.61	2.69	3.39	3.46
			2.43
Panel b: Ensemble size shEGFP
		HC	ET	NE	OT	RT
		2.9	4.3	4.79	5.39	4.51
		4.2	3.87	4.58	4.7	4.24
		3.5	3.93	3.86	4.85	3.79
		3.2	3.81	4.16	3.24	4.84
		3	3.68	3.42	3.24	3.89
		3.66	3.79	3.49	5.14	4.8
		3.29
Panel c: Observed vs. expected (chance) overlap)
		HC group								ET group							OT group							RT group							NE group							delta 5d RT group
	Overlap	0.09	0.08	0.13	0.13	0.07	0.04	0.08		0.66	0.28	0.29	0.25	0.21	0.11		0.37	0.36	0.39	0.25	0.13	0.46		0.38	0.49	0.3	0.38	0.26	0.27		0.21	0.05	0.16	0.07	0.08	0.12		0.26	0.26	0.29	0.18	0.22	0.13	0.07
	Expected	0.17	0.09	0.12	0.12	0.09	0.09	0.09		0.17	0.21	0.12	0.16	0.08	0.09		0.27	0.21	0.21	0.11	0.12	0.18		0.14	0.17	0.16	0.18	0.17	0.17		0.25	0.21	0.13	0.14	0.15	0.1		0.21	0.16	0.16	0.12	0.17	0.13	0.07
Panel d: Ensemble size mKate deltaT in HC		DG					CA1
		NT 0h	NT 6h	NT 12h	NT 24h		NT 0h	NT 6h	NT 12h	NT 24h
		4.49	2.66	3.12	2.3		10.85	7.16057	16.0267	22.79
		2.64	2.82	2.56	2.43		14.21	5.90239	12.3632	9.32
		2.05	3.14	4.32	2.86		9.3	4.86948	10.5647	14.8

[truncated: 7 more sheets: SF5, SF6, SF8, SF9, SF10, SF11, SF12]
